# Supplementary material for: A systems biology approach to investigate the response of Synechocystis sp. PCC6803 to a high salt environment
Source: Saline Syst. 2009 Sep 7;5:8. doi: 10.1186/1746-1448-5-8 (PMC2743698; doi:10.1186/1746-1448-5-8)
Supplement: Additional file 2 — Table S1. Full iTRAQ results. [file 1746-1448-5-8-S2.xls]

## Sheet: Protein Pilot peptide list
Table S1
N	Unused	Total	%Cov	Accessions	Names	Used	Annotation	Contrib	Conf	Sequence	dMass	Prec MW	Prec m/z	Theor MW	Theor m/z	Theor z	Sc	Spectrum	Time	115:114	%Err 115:114	116:114	%Err 116:114	Area 114	Err 114	Area 115	Err 115	Area 116	Err 116
119	3.1	3.1	54.4199	gi|16329177	GDP-D-mannose dehydratase [Synechocystis sp. PCC 6803]	1	auto	0	82	ILEDVKPTEIYNLGAQSHVR	-0.00125496	2569.41	857.477	2569.41	857.478	3	11	4.1.1.2900.3	73.1623	2.43621	30.3045			14.1	3.74	44.76	6.56	27.67	5.39
119	3.1	3.1	54.4199	gi|16329177	GDP-D-mannose dehydratase [Synechocystis sp. PCC 6803]	1	auto	1.09691	92	LHYGDLTDGTTLR	0.0275315	1604.86	803.435	1604.83	803.421	2	10	1.1.1.1647.2	41.1697					13.63	3.61	16.88	4.12	19.7	4.47
119	3.1	3.1	54.4199	gi|16329177	GDP-D-mannose dehydratase [Synechocystis sp. PCC 6803]	1	auto	2	99	ILEDVKPTEIYNLGAQSHVR	-0.031834	2569.38	857.467	2569.41	857.478	3	12	4.1.1.2863.2	69.026			1.65773	33.4118	12.42	3.46	23.16	4.8	29.22	5.39
119	3.1	3.1	54.4199	gi|16329177	GDP-D-mannose dehydratase [Synechocystis sp. PCC 6803]	1	auto	0	99	ILEDVKPTEIYNLGAQSHVR	-0.0296367	2569.38	857.468	2569.41	857.478	3	12	4.1.1.2889.3	71.9537			1.27128	31.762	14.76	3.74	14.43	3.87	26.63	5.1
125	2.8	2.8	58.9286	gi|16329210	photosystem II 13 kD protein [Synechocystis sp. PCC 6803]	1	auto	0	78	AEIQFSK	0.00643364	1109.64	555.827	1109.63	555.823	2	10	13.1.1.615.3	13.887	1.40673	21.6519	1.29378	21.6998	32.1	5.57	58.84	7.62	58.94	7.68
125	2.8	2.8	58.9286	gi|16329210	photosystem II 13 kD protein [Synechocystis sp. PCC 6803]	1	auto	0.79588	84	AEIQFSK	0.0220592	1109.65	555.835	1109.63	555.823	2	10	13.1.1.614.3	13.7848	0.754184	22.0998	1.28121	19.0174	41.11	6.25	40.4	6.48	74.75	8.54
125	2.8	2.8	58.9286	gi|16329210	photosystem II 13 kD protein [Synechocystis sp. PCC 6803]	1	auto	0	88	FYFLEPTILAK	-0.0316264	1628.91	815.462	1628.94	815.478	2	11	9.1.1.1999.3	82.3338	1.32089	21.4875	0.883482	23.209	33.21	5.66	57.16	7.48	41.64	6.56
125	2.8	2.8	58.9286	gi|16329210	photosystem II 13 kD protein [Synechocystis sp. PCC 6803]	1	auto	0	89	FYFLEPTILAK	-0.00288147	1628.94	815.477	1628.94	815.478	2	12	10.1.1.1891.2	76.4698	0.837643	18.8969	0.842919	18.443	52.58	7.07	57.39	7.62	62.9	7.94
125	2.8	2.8	58.9286	gi|16329210	photosystem II 13 kD protein [Synechocystis sp. PCC 6803]	1	auto	0	90	FYFLEPTILAK	-0.0238138	1628.92	815.466	1628.94	815.478	2	12	9.1.1.1973.3	79.4567	0.896248	17.238	0.666781	18.2829	60.89	7.62	71.11	8.43	57.62	7.68
125	2.8	2.8	58.9286	gi|16329210	photosystem II 13 kD protein [Synechocystis sp. PCC 6803]	1	auto	0	96	FYFLEPTILAK	-0.00403807	1628.94	815.476	1628.94	815.478	2	12	9.1.1.1972.3	79.3546	0.930238	19.6261	0.821422	19.825	46.15	6.63	55.94	7.48	53.8	7.35
125	2.8	2.8	58.9286	gi|16329210	photosystem II 13 kD protein [Synechocystis sp. PCC 6803]	1	auto	0	97	FYFLEPTILAK	0.000170334	1628.94	815.479	1628.94	815.478	2	13	10.1.1.1905.3	78.0701	0.791356	16.0732	0.752218	15.8942	74.76	8.43	77.09	8.83	79.81	8.94
125	2.8	2.8	58.9286	gi|16329210	photosystem II 13 kD protein [Synechocystis sp. PCC 6803]	1	auto	2	99	FYFLEPTILAK	-0.0318706	1628.91	815.462	1628.94	815.478	2	15	9.1.1.1987.2	80.9548	0.832197	12.2264	0.957863	11.5343	126.21	10.95	136.86	11.79	171.57	13.04
125	2.8	2.8	58.9286	gi|16329210	photosystem II 13 kD protein [Synechocystis sp. PCC 6803]	1	auto	0	99	FYFLEPTILAK	-0.00757817	1628.93	815.475	1628.94	815.478	2	15	9.1.1.1986.2	80.8526	0.767776	11.1011	0.678181	11.2149	159.1	12.29	159.17	12.69	153.13	12.45
199	1.7	1.7	28.1059	gi|16329217	glycogen synthase [Synechocystis sp. PCC 6803]	0	no quant - weak signal	1.69897	98	GVGGLVNTVFDR	2.93297	1379.69	690.851	1376.75	689.384	2	12	8.1.1.1806.3	62.1079					7.2	2.65	15.4	3.87	11.41	3.46
15	21.93	21.93	75.3482	gi|16329253	polyribonucleotide nucleotidyltransferase [Synechocystis sp. PCC 6803]	0	no quant - weak signal	0	72	AIMQALPAR	-0.0180263	1113.63	557.821	1113.65	557.83	2	7	9.1.1.1548.2	33.1693					8.33	2.83	13.09	3.61	13.71	3.74
15	21.93	21.93	75.3482	gi|16329253	polyribonucleotide nucleotidyltransferase [Synechocystis sp. PCC 6803]	1	auto	0	74	DGIDFLPLTVDYEGR	-0.0326576	1852.9	927.457	1852.93	927.474	2	12	29.1.1.1964.3	73.7551	5.13358	40.0221			7.53	2.83	50.37	6.93	34.7	6
15	21.93	21.93	75.3482	gi|16329253	polyribonucleotide nucleotidyltransferase [Synechocystis sp. PCC 6803]	1	auto	0	78	DGIDFLPLTVDYEGR	0.0317938	1852.96	927.49	1852.93	927.474	2	12	29.1.1.1963.3	73.6524	1.06193	28.3688	1.18741	27.2022	20.9	4.47	28.92	5.39	35.22	5.92
15	21.93	21.93	75.3482	gi|16329253	polyribonucleotide nucleotidyltransferase [Synechocystis sp. PCC 6803]	1	auto	0	78	DGIDFLPLTVDYEGR	0.0327703	1852.97	927.49	1852.93	927.474	2	12	29.1.1.1975.2	74.9324	0.999329	29.4661	1.05569	28.6125	19.89	4.36	25.9	5.1	29.8	5.48
15	21.93	21.93	75.3482	gi|16329253	polyribonucleotide nucleotidyltransferase [Synechocystis sp. PCC 6803]	0	no quant - weak signal	0	82	YLHHYNFPPYSVGEAR	-0.967432	2092.06	698.36	2093.02	698.682	3	9	6.1.1.2821.3	72.2767					0	0.18	8.59	2.83	2.5	1.73
15	21.93	21.93	75.3482	gi|16329253	polyribonucleotide nucleotidyltransferase [Synechocystis sp. PCC 6803]	0	no quant - weak signal	0	83	ATEVETAIAELPETDPVK	0.0104461	2200.18	734.401	2200.17	734.398	3	11	7.1.1.1832.2	62.3885					11.56	3.32	12.77	3.61	17.64	4.12
15	21.93	21.93	75.3482	gi|16329253	polyribonucleotide nucleotidyltransferase [Synechocystis sp. PCC 6803]	0	no quant - weak signal	0	84	LGIHPDEAAEAR	-0.0502874	1421.69	711.851	1421.74	711.877	2	9	1.1.1.1460.3	26.3107					8.4	2.83	9.83	3.16	13.82	3.74
15	21.93	21.93	75.3482	gi|16329253	polyribonucleotide nucleotidyltransferase [Synechocystis sp. PCC 6803]	0	no quant - weak signal	0	85	LGIHPDEAAEAR	0.0235665	1421.76	711.888	1421.74	711.877	2	8	1.1.1.1495.3	29.085					0	0.25	11.71	3.32	6.6	2.65
15	21.93	21.93	75.3482	gi|16329253	polyribonucleotide nucleotidyltransferase [Synechocystis sp. PCC 6803]	0	no quant - weak signal	0	87	GLTQVLSLATLGSPGDAQDLADDLHPEDEKR	0.00164715	3549.81	888.459	3549.8	888.458	4	13	2.1.1.2128.3	88.8496					14.86	3.74	9.7	3.16	5.42	2.45
15	21.93	21.93	75.3482	gi|16329253	polyribonucleotide nucleotidyltransferase [Synechocystis sp. PCC 6803]	1	auto	0.920819	88	LVGNLYK	-0.019936	1093.65	547.834	1093.67	547.844	2	8	13.1.1.712.2	21.5471	0.95582	23.6092	0.727026	24.8295	31.45	5.48	39.17	6.24	32.45	5.74
15	21.93	21.93	75.3482	gi|16329253	polyribonucleotide nucleotidyltransferase [Synechocystis sp. PCC 6803]	1	auto	0	90	IEPEHIGMVIGPGGK	0.982701	1821.99	608.337	1821.01	608.009	3	13	2.1.1.1752.3	47.2444	0.90772	23.1727	0.9253	22.5799	33.59	5.66	39.73	6.32	44.11	6.63
15	21.93	21.93	75.3482	gi|16329253	polyribonucleotide nucleotidyltransferase [Synechocystis sp. PCC 6803]	0	no quant - weak signal	0	92	ATEVETAIAELPETDPVK	0.0184698	2200.19	734.404	2200.17	734.398	3	12	8.1.1.1813.3	62.8739					14.53	3.74	24.77	4.9	8.79	3.16
15	21.93	21.93	75.3482	gi|16329253	polyribonucleotide nucleotidyltransferase [Synechocystis sp. PCC 6803]	1	auto	0	94	AIIPVLPPQEDFPYVVR	-0.0221405	2096.16	1049.09	2096.18	1049.1	2	13	30.1.1.1945.2	79.8764	1.82245	19.6827	1.49909	20.1278	35.84	5.92	85.11	9.11	76.25	8.77
15	21.93	21.93	75.3482	gi|16329253	polyribonucleotide nucleotidyltransferase [Synechocystis sp. PCC 6803]	1	auto	0	95	LGIHPDEAAEAR	0.836936	1422.58	712.295	1421.74	711.877	2	11	1.1.1.1484.3	28.166					12.35	3.46	26.49	5.1	26.57	5.2
15	21.93	21.93	75.3482	gi|16329253	polyribonucleotide nucleotidyltransferase [Synechocystis sp. PCC 6803]	0	no quant - weak signal	1.39794	96	GLTQVLSLATLGSPGDAQDLADDLHPEDEKR	1.03034	3549.85	888.47	3548.82	888.212	4	14	2.1.1.2113.2	87.1303					0	0.22	10.17	3.16	20.84	4.47
15	21.93	21.93	75.3482	gi|16329253	polyribonucleotide nucleotidyltransferase [Synechocystis sp. PCC 6803]	1	auto	1.39794	96	IEPEHIGMVIGPGGK	0.0329603	1821.04	608.02	1821.01	608.009	3	13	1.1.1.1690.3	45.9873	0.83694	21.0727	0.640641	22.1769	42.07	6.32	45.88	6.78	38.25	6.24
15	21.93	21.93	75.3482	gi|16329253	polyribonucleotide nucleotidyltransferase [Synechocystis sp. PCC 6803]	0	auto - shared MS/MS	0	96	AIMQALPAR	-0.0126551	1113.63	557.823	1113.65	557.83	2	14	9.1.1.1579.2	35.8074	0.98744	14.6906	1.2747	13.6343	80.65	8.77	103.77	10.25	145.9	12
15	21.93	21.93	75.3482	gi|16329253	polyribonucleotide nucleotidyltransferase [Synechocystis sp. PCC 6803]	1	auto	0	96	DAALDEIK	-0.00760343	1161.64	581.828	1161.65	581.832	2	11	12.1.1.600.3	12.9132	0.749703	22.025	0.834542	20.9242	41.11	6.25	40.16	6.4	48.69	7
15	21.93	21.93	75.3482	gi|16329253	polyribonucleotide nucleotidyltransferase [Synechocystis sp. PCC 6803]	1	auto	0	96	DGIDFLPLTVDYEGR	0.0174775	1852.95	927.482	1852.93	927.474	2	13	30.1.1.1932.3	78.4948					12.38	3.46	24.67	4.9	16.02	4.12
15	21.93	21.93	75.3482	gi|16329253	polyribonucleotide nucleotidyltransferase [Synechocystis sp. PCC 6803]	1	auto	0	97	ATEVETAIAELPETDPVK	0.0245124	2200.2	734.406	2200.17	734.398	3	13	8.1.1.1822.3	63.8783			1.31631	30.6099	15.77	3.87	17.52	4.24	29.46	5.39
15	21.93	21.93	75.3482	gi|16329253	polyribonucleotide nucleotidyltransferase [Synechocystis sp. PCC 6803]	1	auto	1.69897	98	DAALDEIK	0.0104635	1161.66	581.837	1161.65	581.832	2	13	12.1.1.599.3	12.8111	0.668585	22.173	0.855565	20.1532	43.32	6.4	37.74	6.24	52.6	7.21
15	21.93	21.93	75.3482	gi|16329253	polyribonucleotide nucleotidyltransferase [Synechocystis sp. PCC 6803]	1	auto	0	98	AIIPVLPPQEDFPYVVR	-0.00309743	2096.18	1049.1	2096.18	1049.1	2	13	30.1.1.1954.3	80.9341	1.21744	18.8655	1.45443	17.9633	44.75	6.56	70.99	8.43	92.37	9.59
15	21.93	21.93	75.3482	gi|16329253	polyribonucleotide nucleotidyltransferase [Synechocystis sp. PCC 6803]	0	no quant - weak signal	0	98	AIMQALPAR	-0.0308439	1113.61	557.814	1113.65	557.83	2	10	9.1.1.1549.2	33.2204					12.73	3.46	8.82	3	3.35	2
15	21.93	21.93	75.3482	gi|16329253	polyribonucleotide nucleotidyltransferase [Synechocystis sp. PCC 6803]	1	auto	2	99	AIIPVLPPQEDFPYVVR	0.0195187	2096.2	1049.11	2096.18	1049.1	2	14	29.1.1.1971.3	74.5398	0.828055	21.4939	0.973106	20.1617	41.02	6.25	44.26	6.71	56.65	7.48
15	21.93	21.93	75.3482	gi|16329253	polyribonucleotide nucleotidyltransferase [Synechocystis sp. PCC 6803]	1	auto	2	99	AIMQALPAR	0.017985	1113.66	557.839	1113.65	557.83	2	15	9.1.1.1578.2	35.7053	0.962427	16.4822	1.4023	14.9209	64.98	7.87	81.49	9.11	129.32	11.27
15	21.93	21.93	75.3482	gi|16329253	polyribonucleotide nucleotidyltransferase [Synechocystis sp. PCC 6803]	1	auto	2	99	ATEVETAIAELPETDPVK	0.00440362	2200.18	734.399	2200.17	734.398	3	13	7.1.1.1841.3	63.4438					12.39	3.46	24.63	4.9	17.39	4.24
15	21.93	21.93	75.3482	gi|16329253	polyribonucleotide nucleotidyltransferase [Synechocystis sp. PCC 6803]	1	auto	2	99	DGIDFLPLTVDYEGR	0.0159251	1852.95	927.482	1852.93	927.474	2	15	29.1.1.1976.2	75.0345	1.46962	27.462	1.32099	27.6675	19.64	4.36	37.61	6.08	36.82	6.08
15	21.93	21.93	75.3482	gi|16329253	polyribonucleotide nucleotidyltransferase [Synechocystis sp. PCC 6803]	0	no quant - weak signal	2	99	IIPIGAFVEVLPGK	0.0404688	1740.12	581.047	1740.08	581.034	3	14	9.1.1.2000.3	82.4529					2.94	1.73	13.33	3.61	16.92	4.12
15	21.93	21.93	75.3482	gi|16329253	polyribonucleotide nucleotidyltransferase [Synechocystis sp. PCC 6803]	1	auto	2	99	LGIHPDEAAEAR	0.0179512	1421.76	711.885	1421.74	711.877	2	15	1.1.1.1483.3	28.0639			2.021	32.1794	12.52	3.46	18.6	4.36	35.91	5.92
15	21.93	21.93	75.3482	gi|16329253	polyribonucleotide nucleotidyltransferase [Synechocystis sp. PCC 6803]	1	auto	2	99	VGLVGDDFIINPTYR	-0.0295526	1821.95	911.98	1821.97	911.995	2	24	30.1.1.1857.2	70.1257	1.37488	9.53594	1.4092	9.37201	166.87	12.69	298.95	17.2	333.73	18.28
15	21.93	21.93	75.3482	gi|16329253	polyribonucleotide nucleotidyltransferase [Synechocystis sp. PCC 6803]	0	no quant - weak signal	2	99	YLHHYNFPPYSVGEAR	0.00247784	2093.03	698.683	2093.02	698.682	3	11	6.1.1.2889.2	74.9845					3.07	1.73	7.23	2.65	4.98	2.24
15	21.93	21.93	75.3482	gi|16329253	polyribonucleotide nucleotidyltransferase [Synechocystis sp. PCC 6803]	1	auto	0	99	AIIPVLPPQEDFPYVVR	0.0322136	2096.21	1049.11	2096.18	1049.1	2	14	29.1.1.1981.3	75.6488	1.13935	25.5136	1.12323	25.182	25.03	4.9	37.16	6.08	39.9	6.32
15	21.93	21.93	75.3482	gi|16329253	polyribonucleotide nucleotidyltransferase [Synechocystis sp. PCC 6803]	1	auto	0	99	AIIPVLPPQEDFPYVVR	0.0188753	2096.2	1049.11	2096.18	1049.1	2	15	30.1.1.1934.2	78.6653	1.73826	21.4185	2.11386	20.5776	30.79	5.48	69.74	8.31	92.37	9.54
15	21.93	21.93	75.3482	gi|16329253	polyribonucleotide nucleotidyltransferase [Synechocystis sp. PCC 6803]	1	auto	0	99	AIIPVLPPQEDFPYVVR	-0.0297088	2096.15	1049.08	2096.18	1049.1	2	18	30.1.1.1935.2	78.7674	1.93147	20.1425	1.87648	20.054	33.69	5.74	84.79	9.11	89.72	9.49
15	21.93	21.93	75.3482	gi|16329253	polyribonucleotide nucleotidyltransferase [Synechocystis sp. PCC 6803]	1	auto	0	99	AIIPVLPPQEDFPYVVR	0.0122835	2096.19	1049.1	2096.18	1049.1	2	16	30.1.1.1944.2	79.7743	1.0847	18.7945	0.934298	19.1349	47	6.71	66.43	8.12	62.32	7.94
15	21.93	21.93	75.3482	gi|16329253	polyribonucleotide nucleotidyltransferase [Synechocystis sp. PCC 6803]	1	auto	0	99	AIMQALPAR	0.0183513	1113.66	557.839	1113.65	557.83	2	12	9.1.1.1568.3	34.6501	0.918225	25.6664	1.06675	24.2825	27.28	5.1	32.64	5.74	41.3	6.4
15	21.93	21.93	75.3482	gi|16329253	polyribonucleotide nucleotidyltransferase [Synechocystis sp. PCC 6803]	1	auto	0	99	AIMQALPAR	0.0157877	1113.66	557.838	1113.65	557.83	2	12	9.1.1.1569.3	34.7522	1.91463	27.3034	1.96597	26.9299	18.39	4.24	45.88	6.71	51.31	7.14
15	21.93	21.93	75.3482	gi|16329253	polyribonucleotide nucleotidyltransferase [Synechocystis sp. PCC 6803]	1	auto	0	99	ATEVETAIAELPETDPVK	-0.062613	2200.11	734.377	2200.17	734.398	3	13	7.1.1.1842.3	63.5459					10.45	3.16	14.56	3.87	30.97	5.48
15	21.93	21.93	75.3482	gi|16329253	polyribonucleotide nucleotidyltransferase [Synechocystis sp. PCC 6803]	1	auto	0	99	ATEVETAIAELPETDPVK	0.00308874	2200.18	734.399	2200.17	734.398	3	13	8.1.1.1812.3	62.7718					10.28	3.16	22.45	4.69	21.72	4.69
15	21.93	21.93	75.3482	gi|16329253	polyribonucleotide nucleotidyltransferase [Synechocystis sp. PCC 6803]	1	auto	0	99	ATEVETAIAELPETDPVK	0.0124154	2200.18	734.402	2200.17	734.398	3	16	9.1.1.1842.3	64.9684	1.05938	25.5006	1.91566	22.4274	26.13	5	36.07	6.08	71.04	8.31
15	21.93	21.93	75.3482	gi|16329253	polyribonucleotide nucleotidyltransferase [Synechocystis sp. PCC 6803]	1	auto	0	99	ATEVETAIAELPETDPVK	-0.00571239	2200.17	734.396	2200.17	734.398	3	14	9.1.1.1843.3	65.0705	0.551217	24.8747	0.990458	20.4467	39.22	6.08	28.17	5.48	55.13	7.35
15	21.93	21.93	75.3482	gi|16329253	polyribonucleotide nucleotidyltransferase [Synechocystis sp. PCC 6803]	1	auto	0	99	DGIDFLPLTVDYEGR	0.00673531	1852.94	927.477	1852.93	927.474	2	15	30.1.1.1933.3	78.597	0.94148	27.1848	1.21205	25.1788	24.12	4.8	29.59	5.48	41.49	6.4
15	21.93	21.93	75.3482	gi|16329253	polyribonucleotide nucleotidyltransferase [Synechocystis sp. PCC 6803]	1	auto	0	99	IIPIGAFVEVLPGK	0.042483	1740.12	581.048	1740.08	581.034	3	12	9.1.1.2001.3	82.555					6.02	2.45	20.55	4.47	22.04	4.69
15	21.93	21.93	75.3482	gi|16329253	polyribonucleotide nucleotidyltransferase [Synechocystis sp. PCC 6803]	0	no quant - weak signal	0	99	LGIHPDEAAEAR	0.0148994	1421.75	711.884	1421.74	711.877	2	12	1.1.1.1459.3	26.2086					5.21	2.24	8.11	2.83	6.9	2.65
15	21.93	21.93	75.3482	gi|16329253	polyribonucleotide nucleotidyltransferase [Synechocystis sp. PCC 6803]	1	auto	0	99	LGIHPDEAAEAR	-0.15527	1421.58	711.799	1421.74	711.877	2	13	1.1.1.1462.2	26.4809			1.20129	30.0617	16.84	4	17.48	4.24	28.71	5.29
15	21.93	21.93	75.3482	gi|16329253	polyribonucleotide nucleotidyltransferase [Synechocystis sp. PCC 6803]	0	no quant - weak signal	0	99	LGIHPDEAAEAR	0.0120917	1421.75	711.883	1421.74	711.877	2	11	1.1.1.1470.2	27.1787					13.56	3.61	20.28	4.47	15.48	4
15	21.93	21.93	75.3482	gi|16329253	polyribonucleotide nucleotidyltransferase [Synechocystis sp. PCC 6803]	1	auto	0	99	LGIHPDEAAEAR	0.00110516	1421.74	711.877	1421.74	711.877	2	14	1.1.1.1471.2	27.2298	1.68064	28.4219			17.48	4.12	38.28	6.08	20.42	4.69
15	21.93	21.93	75.3482	gi|16329253	polyribonucleotide nucleotidyltransferase [Synechocystis sp. PCC 6803]	0	no quant - weak signal	0	99	LGIHPDEAAEAR	0.0245431	1421.76	711.889	1421.74	711.877	2	13	1.1.1.1481.3	27.8426					10.34	3.16	19.54	4.36	11.29	3.46
15	21.93	21.93	75.3482	gi|16329253	polyribonucleotide nucleotidyltransferase [Synechocystis sp. PCC 6803]	0	no quant - weak signal	0	99	LGIHPDEAAEAR	0.968164	1422.71	712.361	1421.74	711.877	2	11	1.1.1.1494.3	28.9829					2.92	1.73	14.31	3.74	20.25	4.47
15	21.93	21.93	75.3482	gi|16329253	polyribonucleotide nucleotidyltransferase [Synechocystis sp. PCC 6803]	1	auto	0	99	VGLVGDDFIINPTYR	0.000476799	1821.98	911.995	1821.97	911.995	2	20	30.1.1.1846.2	68.9137	1.09631	15.1412	0.863909	15.7982	72.06	8.31	102.94	10.1	88.35	9.54
15	21.93	21.93	75.3482	gi|16329253	polyribonucleotide nucleotidyltransferase [Synechocystis sp. PCC 6803]	1	auto	0	99	VGLVGDDFIINPTYR	-0.0244256	1821.95	911.982	1821.97	911.995	2	20	30.1.1.1847.2	69.0159	0.941975	13.5771	1.19845	12.6101	96.47	9.59	118.41	10.95	164.08	12.73
15	21.93	21.93	75.3482	gi|16329253	polyribonucleotide nucleotidyltransferase [Synechocystis sp. PCC 6803]	1	auto	0	99	VGLVGDDFIINPTYR	0.0168343	1821.99	912.003	1821.97	911.995	2	22	30.1.1.1856.2	70.023	1.16355	9.15291	1.16112	9.01762	192.85	13.6	292.39	17.06	317.79	17.86
15	21.93	21.93	75.3482	gi|16329253	polyribonucleotide nucleotidyltransferase [Synechocystis sp. PCC 6803]	1	auto	0	99	VGLVGDDFIINPTYR	0.0174446	1821.99	912.003	1821.97	911.995	2	21	30.1.1.1866.3	71.1825	1.16794	17.2543	1.13657	17.0933	54.19	7.21	82.47	9.06	87.41	9.38
15	21.93	21.93	75.3482	gi|16329253	polyribonucleotide nucleotidyltransferase [Synechocystis sp. PCC 6803]	1	auto	0	99	VGLVGDDFIINPTYR	-0.0066033	1821.97	911.991	1821.97	911.995	2	18	30.1.1.1867.3	71.2848	1.2899	18.2326	1.35633	17.775	46.74	6.71	78.56	8.83	89.97	9.43
60	7	7	66.6667	gi|16329280	photosystem I subunit II [Synechocystis sp. PCC 6803]	1	auto	0	79	VYPSGEVQYLHPADGVFPEK	-1.96409	2517.33	840.117	2519.29	840.772	3	13	14.1.1.817.2	39.3877	0.735196	16.213	0.417502	18.9082	75.93	8.49	72.74	8.54	44.99	6.86
60	7	7	66.6667	gi|16329280	photosystem I subunit II [Synechocystis sp. PCC 6803]	1	auto	0	89	TELSGQPPK	0.00203919	1243.7	622.859	1243.7	622.858	2	12	12.1.1.574.2	9.984	0.926846	8.45983	0.501118	9.88855	247.6	15.36	299.03	17.2	176.09	13.56
60	7	7	66.6667	gi|16329280	photosystem I subunit II [Synechocystis sp. PCC 6803]	1	auto	1	90	IGQNPEPVTIK	0.00166205	1482.87	742.441	1482.86	742.44	2	9	12.1.1.599.2	12.76	1.22845	25.0761	0.583563	29.9903	24.97	4.9	39.97	6.24	20.68	4.69
60	7	7	66.6667	gi|16329280	photosystem I subunit II [Synechocystis sp. PCC 6803]	1	auto	0	93	VYPSGEVQYLHPADGVFPEK	-0.000610831	2519.29	840.772	2519.29	840.772	3	13	14.1.1.850.2	43.0309	0.935869	17.1796	0.456035	20.8119	59.78	7.55	72.9	8.49	38.69	6.4
60	7	7	66.6667	gi|16329280	photosystem I subunit II [Synechocystis sp. PCC 6803]	1	auto	0	98	FGGSTGGLLSK	0.021303	1310.77	656.39	1310.74	656.379	2	13	12.1.1.693.2	23.1621	0.695067	16.9713	0.562892	17.5671	71.79	8.25	65.02	8.12	57.35	7.62
60	7	7	66.6667	gi|16329280	photosystem I subunit II [Synechocystis sp. PCC 6803]	1	auto	0	98	FGGSTGGLLSK	1.01194	1311.76	656.885	1310.74	656.379	2	11	13.1.1.736.3	24.1516	1.12136	17.8353	0.468829	22.3268	51.13	7	74.71	8.54	34.02	6
60	7	7	66.6667	gi|16329280	photosystem I subunit II [Synechocystis sp. PCC 6803]	1	auto	2	99	FGGSTGGLLSK	-0.000304076	1310.74	656.379	1310.74	656.379	2	15	12.1.1.684.2	22.1575	0.927177	11.8039	0.357057	15.6347	126.93	11	153.35	12.29	64.32	8.37
60	7	7	66.6667	gi|16329280	photosystem I subunit II [Synechocystis sp. PCC 6803]	1	auto	2	99	TELSGQPPK	0.0286513	1243.73	622.872	1243.7	622.858	2	15	12.1.1.573.2	9.8818	1.11706	10.8771	0.469083	13.6417	137.76	11.49	200.52	14	91.71	9.9
60	7	7	66.6667	gi|16329280	photosystem I subunit II [Synechocystis sp. PCC 6803]	1	auto	2	99	VYPSGEVQYLHPADGVFPEK	0.0295345	2519.32	840.782	2519.29	840.772	3	17	13.1.1.937.2	46.0362	0.953581	13.6757	0.36885	18.0094	93.3	9.43	115.93	10.68	48.84	7.28
60	7	7	66.6667	gi|16329280	photosystem I subunit II [Synechocystis sp. PCC 6803]	1	auto	0	99	FGGSTGGLLSK	0.0208147	1310.76	656.39	1310.74	656.379	2	16	12.1.1.683.2	22.0553	0.881312	10.9944	0.449734	13.1212	150.22	11.96	172.51	13.08	95.88	10
60	7	7	66.6667	gi|16329280	photosystem I subunit II [Synechocystis sp. PCC 6803]	1	auto	0	99	VYPSGEVQYLHPADGVFPEK	0.0414368	2519.34	840.786	2519.29	840.772	3	16	13.1.1.936.2	45.9339	0.828229	14.5669	0.459993	16.9749	88.37	9.17	95.37	9.75	57.69	7.75
60	7	7	66.6667	gi|16329280	photosystem I subunit II [Synechocystis sp. PCC 6803]	1	auto	0	99	VYPSGEVQYLHPADGVFPEK	0.02221	2519.32	840.779	2519.29	840.772	3	14	13.1.1.948.2	47.2622	0.64488	17.1636	0.352938	20.3461	72.95	8.31	61.3	7.87	36.54	6.16
60	7	7	66.6667	gi|16329280	photosystem I subunit II [Synechocystis sp. PCC 6803]	1	auto	0	99	VYPSGEVQYLHPADGVFPEK	-0.0347376	2519.26	840.76	2519.29	840.772	3	16	13.1.1.949.2	47.3644	1.1013	15.9154	0.515104	19.2627	64.73	7.87	92.89	9.54	47.32	7.07
60	7	7	66.6667	gi|16329280	photosystem I subunit II [Synechocystis sp. PCC 6803]	1	auto	0	99	VYPSGEVQYLHPADGVFPEK	0.0171507	2519.31	840.778	2519.29	840.772	3	14	14.1.1.827.2	40.4943	0.83345	11.8155	0.382905	14.7358	133.58	11.27	145.07	12	72.59	8.77
60	7	7	66.6667	gi|16329280	photosystem I subunit II [Synechocystis sp. PCC 6803]	1	auto	0	99	VYPSGEVQYLHPADGVFPEK	0.00579799	2519.3	840.774	2519.29	840.772	3	15	14.1.1.828.2	40.5964	1.02639	11.9522	0.406489	15.4875	118.22	10.63	158.11	12.45	68.2	8.6
60	7	7	66.6667	gi|16329280	photosystem I subunit II [Synechocystis sp. PCC 6803]	1	auto	0	99	VYPSGEVQYLHPADGVFPEK	-1.01009	2518.28	840.435	2519.29	840.772	3	15	14.1.1.849.2	42.9288	0.89805	15.8891	0.544727	17.9078	71.39	8.25	83.54	9.11	55.19	7.55
138	2.39	2.39	57.043	gi|16329288	translation initiation factor IF-2 [Synechocystis sp. PCC 6803]	1	auto	0	72	TTEMLDEADLDNLVR	-0.0123133	1877.9	939.959	1877.92	939.965	2	12	29.1.1.1864.3	62.6653	1.43153	31.1195	2.0276	29.0202	15.52	3.87	28.95	5.39	44.66	6.63
138	2.39	2.39	57.043	gi|16329288	translation initiation factor IF-2 [Synechocystis sp. PCC 6803]	1	auto	2	99	TTEMLDEADLDNLVR	0.0217434	1877.94	939.976	1877.92	939.965	2	14	29.1.1.1863.3	62.563			0.961366	27.403	22.23	4.58	17.07	4.24	30.33	5.48
49	8.14	8.14	70.4225	gi|16329299	hypothetical protein slr0244 [Synechocystis sp. PCC 6803]	0	no quant - weak signal	0	80	LLGTSLSDYIR	-0.00455925	1380.77	691.392	1380.77	691.394	2	8	7.1.1.1871.2	66.7119					7.26	2.65	12.95	3.61	20.33	4.47
49	8.14	8.14	70.4225	gi|16329299	hypothetical protein slr0244 [Synechocystis sp. PCC 6803]	1	auto	0	82	DYPEGELILAR	-0.0102876	1418.74	710.379	1418.75	710.384	2	12	30.1.1.1705.3	53.3341	1.69371	26.9287	1.2829	27.9985	19.52	4.36	43.08	6.48	35.54	6
49	8.14	8.14	70.4225	gi|16329299	hypothetical protein slr0244 [Synechocystis sp. PCC 6803]	1	auto	0	84	LLGTSLSDYIR	-0.00126336	1380.77	691.393	1380.77	691.394	2	9	7.1.1.1882.2	67.9204	1.57726	32.8983			13.4	3.61	27.54	5.2	25.42	5.1
49	8.14	8.14	70.4225	gi|16329299	hypothetical protein slr0244 [Synechocystis sp. PCC 6803]	1	auto	0	85	DYPEGELILAR	-0.00332954	1418.75	710.382	1418.75	710.384	2	11	30.1.1.1694.2	52.0744	1.15809	30.311	1.66095	27.8452	17.72	4.12	26.74	5.2	41.77	6.4
49	8.14	8.14	70.4225	gi|16329299	hypothetical protein slr0244 [Synechocystis sp. PCC 6803]	1	auto	0	92	AMMDFPAVQK	0.0189856	1424.76	713.387	1424.74	713.377	2	11	11.1.1.1604.3	42.8564	0.49674	18.8448	0.519534	17.8257	72.18	8.25	46.72	7	53.22	7.28
49	8.14	8.14	70.4225	gi|16329299	hypothetical protein slr0244 [Synechocystis sp. PCC 6803]	0	no quant - weak signal	0	94	ILADLLEDVAIEPSK	-0.000630699	1913.1	957.555	1913.1	957.556	2	8	8.1.1.2081.3	92.5274					4.04	2	12.14	3.46	18.26	4.24
49	8.14	8.14	70.4225	gi|16329299	hypothetical protein slr0244 [Synechocystis sp. PCC 6803]	0	no quant - weak signal	0	98	ILADLLEDVAIEPSK	0.0231733	1913.12	957.567	1913.1	957.556	2	8	8.1.1.2106.3	95.0127					6.35	2.45	4.85	2.24	4.83	2.24
49	8.14	8.14	70.4225	gi|16329299	hypothetical protein slr0244 [Synechocystis sp. PCC 6803]	1	auto	2	99	AMMDFPAVQK	2.23608e-05	1424.74	713.377	1424.74	713.377	2	10	12.1.1.772.2	31.9015	1.02135	30.0851	0.937	30.0957	18.83	4.24	25.06	5	25.04	5
49	8.14	8.14	70.4225	gi|16329299	hypothetical protein slr0244 [Synechocystis sp. PCC 6803]	1	auto	2	99	DYPEGELILAR	-0.0284761	1418.72	710.369	1418.75	710.384	2	11	30.1.1.1695.2	52.1765	1.02753	28.5173	1.00405	28.1867	20.92	4.47	28.01	5.29	29.81	5.48
49	8.14	8.14	70.4225	gi|16329299	hypothetical protein slr0244 [Synechocystis sp. PCC 6803]	0	no quant - weak signal	2	99	ILADLLEDVAIEPSK	0.0726125	1913.17	957.592	1913.1	957.556	2	9	8.1.1.2107.3	95.1149					5.25	2.24	6.07	2.45	2.87	1.73
49	8.14	8.14	70.4225	gi|16329299	hypothetical protein slr0244 [Synechocystis sp. PCC 6803]	1	auto	2	99	LLGTSLSDYIR	0.00825813	1380.78	691.398	1380.77	691.394	2	13	7.1.1.1891.3	68.9756	1.41671	29.1799	1.27312	29.4072	17.6	4.12	32.49	5.66	31.8	5.66
49	8.14	8.14	70.4225	gi|16329299	hypothetical protein slr0244 [Synechocystis sp. PCC 6803]	1	auto	0	99	AMMDFPAVQK	0.0117833	1424.75	713.383	1424.74	713.377	2	13	11.1.1.1603.3	42.7542	0.764229	17.804	0.806722	17.1107	62.18	7.68	61.92	7.94	71.19	8.43
49	8.14	8.14	70.4225	gi|16329299	hypothetical protein slr0244 [Synechocystis sp. PCC 6803]	1	auto	0	99	DYPEGELILAR	0.00716854	1418.76	710.387	1418.75	710.384	2	14	30.1.1.1704.3	53.232	1.23131	24.1649	1.14719	24.127	27.05	5.1	43.4	6.56	44.04	6.63
49	8.14	8.14	70.4225	gi|16329299	hypothetical protein slr0244 [Synechocystis sp. PCC 6803]	1	auto	0	99	ILADLLEDVAIEPSK	0.00741996	1913.1	957.559	1913.1	957.556	2	17	9.1.1.2102.3	93.7394	1.0155	12.54	0.986366	12.3821	108.84	10.2	144.02	12	152.36	12.33
49	8.14	8.14	70.4225	gi|16329299	hypothetical protein slr0244 [Synechocystis sp. PCC 6803]	1	auto	0	99	ILADLLEDVAIEPSK	-0.012722	1913.08	957.549	1913.1	957.556	2	14	9.1.1.2103.3	93.8416	1.02258	15.3723	0.94405	15.3696	72.19	8.31	96.19	9.8	96.72	9.85
169	2	2	67.0732	gi|16329303	peptidyl-prolyl cis-trans isomerase B [Synechocystis sp. PCC 6803]	1	auto	2	99	VDPAVENAPETPVYSR	0.0393245	1886.99	944.502	1886.95	944.482	2	22	30.1.1.1560.2	37.2451	0.577482	16.6366	0.537372	16.4339	83.67	8.89	62.96	8.06	63.81	8
169	2	2	67.0732	gi|16329303	peptidyl-prolyl cis-trans isomerase B [Synechocystis sp. PCC 6803]	1	auto	0	99	VDPAVENAPETPVYSR	0.0173518	1886.97	944.491	1886.95	944.482	2	17	30.1.1.1558.3	37.0748	0.62098	19.0006	0.588294	18.6672	61.36	7.62	49.65	7.14	51.23	7.14
169	2	2	67.0732	gi|16329303	peptidyl-prolyl cis-trans isomerase B [Synechocystis sp. PCC 6803]	1	auto	0	99	VDPAVENAPETPVYSR	1.03115	1887.98	944.998	1886.95	944.482	2	17	30.1.1.1559.3	37.177	0.542931	17.2822	0.466483	17.5217	80.57	8.72	57	7.68	53.34	7.35
169	2	2	67.0732	gi|16329303	peptidyl-prolyl cis-trans isomerase B [Synechocystis sp. PCC 6803]	1	auto	0	99	VDPAVENAPETPVYSR	-0.0170722	1886.93	944.473	1886.95	944.482	2	19	30.1.1.1561.2	37.3472	0.63511	15.1662	0.647834	14.6408	95.17	9.49	78.76	9	87.5	9.38
166	2	2	34.3899	gi|16329319	D-fructose-6-phosphate amidotransferase [Synechocystis sp. PCC 6803]	1	auto	2	99	LIGVTPMDDSQAR	0.0159493	1545.81	773.912	1545.79	773.904	2	15	30.1.1.1608.3	42.6076	0.4248	23.5187	0.574161	20.3269	52.12	7	28.85	5.57	42.47	6.48
132	2.45	2.45	43.0976	gi|16329320	potential FMN-protein [Synechocystis sp. PCC 6803]	0	no quant - weak signal	2	99	YLDLAQLDYIVASHVNPNR	-0.0157635	2344.21	782.412	2344.23	782.417	3	13	12.1.1.1160.3	74.9167					9.48	3	9.79	3.16	13.16	3.61
132	2.45	2.45	43.0976	gi|16329320	potential FMN-protein [Synechocystis sp. PCC 6803]	0	no quant - weak signal	0	99	YLDLAQLDYIVASHVNPNR	0.0197599	2344.25	782.424	2344.23	782.417	3	14	12.1.1.1137.2	72.3271					8.49	2.83	5.44	2.45	15.64	3.87
132	2.45	2.45	43.0976	gi|16329320	potential FMN-protein [Synechocystis sp. PCC 6803]	0	no quant - weak signal	0	99	YLDLAQLDYIVASHVNPNR	-0.0932193	2344.14	782.386	2344.23	782.417	3	12	12.1.1.1138.2	72.4296					10.62	3.16	6.46	2.65	13.54	3.61
132	2.45	2.45	43.0976	gi|16329320	potential FMN-protein [Synechocystis sp. PCC 6803]	0	no quant - weak signal	0	99	YLDLAQLDYIVASHVNPNR	-1.06206	2343.17	782.063	2344.23	782.417	3	16	12.1.1.1147.3	73.4861					11.49	3.32	16.21	4	11.77	3.46
132	2.45	2.45	43.0976	gi|16329320	potential FMN-protein [Synechocystis sp. PCC 6803]	0	no quant - weak signal	0	99	YLDLAQLDYIVASHVNPNR	-0.00770667	2344.22	782.415	2344.23	782.417	3	15	12.1.1.1148.3	73.5882					12.57	3.46	16.04	4	14.89	3.87
132	2.45	2.45	43.0976	gi|16329320	potential FMN-protein [Synechocystis sp. PCC 6803]	0	no quant - weak signal	0	99	YLDLAQLDYIVASHVNPNR	0.00163198	2344.23	782.418	2344.23	782.417	3	16	12.1.1.1149.2	73.6563					6.25	2.45	9.75	3.16	20.8	4.47
132	2.45	2.45	43.0976	gi|16329320	potential FMN-protein [Synechocystis sp. PCC 6803]	0	no quant - weak signal	0	99	YLDLAQLDYIVASHVNPNR	1.00178	2345.23	782.751	2344.23	782.417	3	13	12.1.1.1179.3	77.0291					6.29	2.45	7.86	2.83	12.2	3.46
24	16.66	16.66	73.7575	gi|16329327	ATP synthase subunit A [Synechocystis sp. PCC 6803]	1	auto	0	72	VVDSLGRPIDGK	-0.0111946	1542.89	772.45	1542.9	772.456	2	9	2.1.1.1619.3	34.3081	1.00473	29.3955	0.919656	29.4357	19.89	4.36	26.04	5.1	25.96	5.1
24	16.66	16.66	73.7575	gi|16329327	ATP synthase subunit A [Synechocystis sp. PCC 6803]	1	auto	0	74	ASTVAQIIDTLTEK	-0.0440825	1776.96	889.489	1777.01	889.511	2	12	11.1.1.1946.2	80.6874	0.607918	29.2875	0.950413	25.1439	26.46	5	20.96	4.69	35.69	5.92
24	16.66	16.66	73.7575	gi|16329327	ATP synthase subunit A [Synechocystis sp. PCC 6803]	0	no quant - weak signal	0	75	LLESPAPGIIER	0.0103911	1437.84	719.928	1437.83	719.923	2	8	26.1.1.2534.3	53.5407					2.91	1.73	14.59	3.74	11.84	3.46
24	16.66	16.66	73.7575	gi|16329327	ATP synthase subunit A [Synechocystis sp. PCC 6803]	1	auto	0	76	ASTVAQIIDTLTEK	-0.971105	1776.04	889.026	1777.01	889.511	2	11	11.1.1.1975.3	83.9561			0.552709	30.4917	23.47	4.69	9.81	3.32	18.41	4.24
24	16.66	16.66	73.7575	gi|16329327	ATP synthase subunit A [Synechocystis sp. PCC 6803]	1	auto	0	78	STLVIYDDLSK	-0.0431576	1540.82	771.415	1540.86	771.437	2	12	10.1.1.1686.3	53.8259	0.683718	20.0185	1.08562	17.2835	52.8	7.07	47.04	7	81.35	8.89
24	16.66	16.66	73.7575	gi|16329327	ATP synthase subunit A [Synechocystis sp. PCC 6803]	1	auto	0	81	LLESPAPGIIER	0.0093326	1437.84	719.928	1437.83	719.923	2	11	30.1.1.1672.3	49.6903	1.52392	27.4066	2.25184	25.4879	19.61	4.36	38.94	6.24	62.67	7.81
24	16.66	16.66	73.7575	gi|16329327	ATP synthase subunit A [Synechocystis sp. PCC 6803]	0	no quant - weak signal	0	81	VVDSLGRPIDGK	0.0405655	1542.94	772.476	1542.9	772.456	2	8	2.1.1.1629.2	35.3633					12.48	3.46	20.39	4.47	14.35	3.87
24	16.66	16.66	73.7575	gi|16329327	ATP synthase subunit A [Synechocystis sp. PCC 6803]	0	auto - shared MS/MS	0	85	TAIAIDTIINQK	-0.0701493	1587.87	794.944	1587.94	794.979	2	13	11.1.1.1684.3	51.7191	0.992243	17.8529	1.18822	16.8311	54.45	7.21	70.4	8.43	91.82	9.54
24	16.66	16.66	73.7575	gi|16329327	ATP synthase subunit A [Synechocystis sp. PCC 6803]	1	auto	0	86	ALTDEAETLLK	0.0196467	1490.86	746.439	1490.84	746.429	2	12	11.1.1.1703.2	53.7819	1.00449	16.2326	0.6244	18.0354	64.91	7.87	84.96	9.17	57.52	7.68
24	16.66	16.66	73.7575	gi|16329327	ATP synthase subunit A [Synechocystis sp. PCC 6803]	1	auto	0	86	LLESPAPGIIER	-0.0131626	1437.82	719.916	1437.83	719.923	2	9	28.1.1.2046.2	54.0724	1.38255	32.3268	1.64573	30.8421	14.51	3.74	26.14	5.1	33.89	5.74
24	16.66	16.66	73.7575	gi|16329327	ATP synthase subunit A [Synechocystis sp. PCC 6803]	0	auto - shared MS/MS	0	86	TAIAIDTIINQK	-0.0382882	1587.91	794.96	1587.94	794.979	2	13	11.1.1.1683.3	51.6164	0.952318	19.8473	1.39158	17.9327	45.08	6.56	55.94	7.55	89.03	9.33
24	16.66	16.66	73.7575	gi|16329327	ATP synthase subunit A [Synechocystis sp. PCC 6803]	0	auto - shared MS/MS	0.920819	88	TAIAIDTIINQK	-0.0685623	1587.88	794.945	1587.94	794.979	2	14	11.1.1.1670.3	50.1672	1.09938	13.3396	1.15034	12.9829	92.94	9.43	133.14	11.53	151.73	12.29
24	16.66	16.66	73.7575	gi|16329327	ATP synthase subunit A [Synechocystis sp. PCC 6803]	1	auto	0	88	ALTDEAETLLK	-0.0241015	1490.82	746.417	1490.84	746.429	2	12	13.1.1.944.2	46.8196	1.26948	28.0623	0.794171	30.8598	19.75	4.36	32.67	5.66	22.26	4.8
24	16.66	16.66	73.7575	gi|16329327	ATP synthase subunit A [Synechocystis sp. PCC 6803]	1	auto	0	88	ASTVAQIIDTLTEK	-0.0184472	1776.99	889.502	1777.01	889.511	2	12	11.1.1.1936.3	79.632					10.17	3.16	27.53	5.2	32.54	5.66
24	16.66	16.66	73.7575	gi|16329327	ATP synthase subunit A [Synechocystis sp. PCC 6803]	0	no quant - weak signal	0	88	LLESPAPGIIER	-0.0494176	1437.78	719.898	1437.83	719.923	2	8	28.1.1.2059.2	55.502					13.46	3.61	24.6	4.9	16.31	4.12
24	16.66	16.66	73.7575	gi|16329327	ATP synthase subunit A [Synechocystis sp. PCC 6803]	1	auto	0	88	VTEFAQGLR	-0.0353323	1163.61	582.811	1163.64	582.828	2	12	10.1.1.1526.3	36.1206	1.66521	18.847	1.33685	19.3857	40.1	6.25	87.01	9.22	76.08	8.77
24	16.66	16.66	73.7575	gi|16329327	ATP synthase subunit A [Synechocystis sp. PCC 6803]	0	no quant - weak signal	0	89	LLESPAPGIIER	-1.10647	1436.72	719.37	1437.83	719.923	2	8	27.1.1.2512.2	55.4359					3.24	1.73	0	0.56	10.59	3.16
24	16.66	16.66	73.7575	gi|16329327	ATP synthase subunit A [Synechocystis sp. PCC 6803]	1	auto	0	90	VTEFAQGLR	-0.00476658	1163.64	582.826	1163.64	582.828	2	12	9.1.1.1602.3	38.4119	1.64341	12.1417	0.974654	13.3493	96.73	9.7	207.14	14.18	133.8	11.79
24	16.66	16.66	73.7575	gi|16329327	ATP synthase subunit A [Synechocystis sp. PCC 6803]	1	auto	0	91	STLVIYDDLSK	-0.0203301	1540.84	771.427	1540.86	771.437	2	12	10.1.1.1674.3	52.498	0.536922	26.5168	0.881229	22.2225	34.99	5.74	24.48	5.1	43.76	6.56
24	16.66	16.66	73.7575	gi|16329327	ATP synthase subunit A [Synechocystis sp. PCC 6803]	0	no quant - weak signal	0	91	VVDSLGRPIDGK	0.0133426	1542.91	772.463	1542.9	772.456	2	7	2.1.1.1645.3	36.98					14.89	3.74	8.5	3	9.21	3
24	16.66	16.66	73.7575	gi|16329327	ATP synthase subunit A [Synechocystis sp. PCC 6803]	0	no quant - weak signal	0	92	LLESPAPGIIER	-0.0167294	1437.81	719.915	1437.83	719.923	2	8	27.1.1.2504.2	55.2146					3.96	2	15.85	3.87	4.45	2.24
24	16.66	16.66	73.7575	gi|16329327	ATP synthase subunit A [Synechocystis sp. PCC 6803]	1	auto	0	92	STLVIYDDLSK	0.00603749	1540.87	771.44	1540.86	771.437	2	12	10.1.1.1673.3	52.3959	0.636188	24.7381	0.88058	21.9202	35.96	5.83	29.81	5.57	44.94	6.63
24	16.66	16.66	73.7575	gi|16329327	ATP synthase subunit A [Synechocystis sp. PCC 6803]	1	auto	0	92	VTEFAQGLR	-0.0245423	1163.62	582.816	1163.64	582.828	2	12	9.1.1.1603.3	38.5141	1.44396	13.2402	0.996836	14.123	84.83	9.06	159.61	12.49	120.01	11.09
24	16.66	16.66	73.7575	gi|16329327	ATP synthase subunit A [Synechocystis sp. PCC 6803]	1	auto	0	93	VTEFAQGLR	-0.0129454	1163.63	582.822	1163.64	582.828	2	12	9.1.1.1613.2	39.5695	2.00291	20.0417	1.36315	21.2082	33.63	5.74	87.77	9.22	65.06	8.19
24	16.66	16.66	73.7575	gi|16329327	ATP synthase subunit A [Synechocystis sp. PCC 6803]	1	auto	0	94	VVDSLGRPIDGK	-0.0240126	1542.87	772.444	1542.9	772.456	2	9	2.1.1.1600.3	32.1975			1.10395	31.4723	15.81	3.87	15.51	4	24.77	4.9
24	16.66	16.66	73.7575	gi|16329327	ATP synthase subunit A [Synechocystis sp. PCC 6803]	1	auto	0	95	ASTVAQIIDTLTEK	-0.0485992	1776.96	889.487	1777.01	889.511	2	11	11.1.1.1966.3	82.9514	0.596301	30.7695	1.05013	25.5871	24.35	4.8	18.92	4.47	36.29	5.92
24	16.66	16.66	73.7575	gi|16329327	ATP synthase subunit A [Synechocystis sp. PCC 6803]	1	auto	0	95	LLESPAPGIIER	-0.0373904	1437.79	719.904	1437.83	719.923	2	9	7.1.1.1710.3	48.9417	1.50607	29.8508	1.54786	29.3194	16.52	4	32.42	5.66	36.29	6
24	16.66	16.66	73.7575	gi|16329327	ATP synthase subunit A [Synechocystis sp. PCC 6803]	1	auto	0	96	LLESPAPGIIER	-0.0299742	1437.8	719.908	1437.83	719.923	2	12	30.1.1.1673.3	49.7924	1.37661	20.4355	1.14484	20.961	36.27	5.92	65.06	8	58.93	7.75
24	16.66	16.66	73.7575	gi|16329327	ATP synthase subunit A [Synechocystis sp. PCC 6803]	1	auto	0	96	VSIRPDEISSIIR	-0.00556924	1627.93	814.973	1627.94	814.976	2	13	14.1.1.832.3	41.0901	0.736872	30.9962	1.17069	26.9453	21.09	4.47	20.25	4.58	35.04	5.83
24	16.66	16.66	73.7575	gi|16329327	ATP synthase subunit A [Synechocystis sp. PCC 6803]	0	no quant - weak signal	0	96	VVDSLGRPIDGK	0.013014	1542.91	772.462	1542.9	772.456	2	7	3.1.1.1607.3	37.1012					6.47	2.45	0	0.62	6.16	2.45
24	16.66	16.66	73.7575	gi|16329327	ATP synthase subunit A [Synechocystis sp. PCC 6803]	0	no quant - weak signal	0	97	LLESPAPGIIER	0.0164705	1437.85	719.931	1437.83	719.923	2	8	27.1.1.2537.2	56.338					7.21	2.65	15.22	3.87	17.31	4.12
24	16.66	16.66	73.7575	gi|16329327	ATP synthase subunit A [Synechocystis sp. PCC 6803]	1	auto	0	97	VSIRPDEISSIIR	0.0276345	1627.97	814.99	1627.94	814.976	2	13	14.1.1.831.3	40.9879					14.57	3.74	23.3	4.8	20.72	4.58
24	16.66	16.66	73.7575	gi|16329327	ATP synthase subunit A [Synechocystis sp. PCC 6803]	1	auto	1.69897	98	STLVIYDDLSK	-0.0160576	1540.84	771.429	1540.86	771.437	2	13	10.1.1.1685.3	53.7237	0.657906	18.2611	0.786058	16.859	64.46	7.81	55.26	7.55	71.91	8.43
24	16.66	16.66	73.7575	gi|16329327	ATP synthase subunit A [Synechocystis sp. PCC 6803]	1	auto	0	98	ASTVAQIIDTLTEK	-0.0116111	1777	889.505	1777.01	889.511	2	13	11.1.1.1945.2	80.5853	0.708176	26.9139	0.854746	24.8537	28.49	5.2	26.29	5.2	34.56	5.83
24	16.66	16.66	73.7575	gi|16329327	ATP synthase subunit A [Synechocystis sp. PCC 6803]	1	auto	0	98	VSIRPDEISSIIR	0.00846912	1627.95	814.981	1627.94	814.976	2	13	14.1.1.861.3	44.3079	0.95262	21.2797	0.760933	22.0221	38.79	6.08	48.15	6.93	41.89	6.48
24	16.66	16.66	73.7575	gi|16329327	ATP synthase subunit A [Synechocystis sp. PCC 6803]	1	auto	0	98	VSIRPDEISSIIR	0.0157935	1627.95	814.984	1627.94	814.976	2	13	14.1.1.862.3	44.41	0.893939	25.8028	0.872646	25.423	27.3	5.1	31.8	5.66	33.81	5.83
24	16.66	16.66	73.7575	gi|16329327	ATP synthase subunit A [Synechocystis sp. PCC 6803]	0	no quant - weak signal	0	98	VVDSLGRPIDGK	0.0129764	1542.91	772.462	1542.9	772.456	2	9	2.1.1.1599.3	32.0954					9.5	3	8.46	3	20.92	4.47
24	16.66	16.66	73.7575	gi|16329327	ATP synthase subunit A [Synechocystis sp. PCC 6803]	1	auto	2	99	ALTDEAETLLK	-0.0123364	1490.83	746.423	1490.84	746.429	2	15	11.1.1.1714.2	54.9912	1.11962	14.8651	0.886554	15.4549	74.09	8.43	108.09	10.34	93.22	9.75
24	16.66	16.66	73.7575	gi|16329327	ATP synthase subunit A [Synechocystis sp. PCC 6803]	1	auto	2	99	ASTVAQIIDTLTEK	0.00755435	1777.02	889.515	1777.01	889.511	2	15	11.1.1.1965.3	82.8493	0.811518	28.1177	0.907564	26.6973	24.2	4.8	25.59	5.1	31.17	5.57
24	16.66	16.66	73.7575	gi|16329327	ATP synthase subunit A [Synechocystis sp. PCC 6803]	0	no quant - weak signal	2	99	LLESPAPGIIER	-0.00537799	1437.83	719.92	1437.83	719.923	2	9	27.1.1.2536.2	56.2869					0	0.34	15.78	3.87	15.31	3.87
24	16.66	16.66	73.7575	gi|16329327	ATP synthase subunit A [Synechocystis sp. PCC 6803]	1	auto	2	99	TTGQIAQIPIGDAMVGR	0.01982	1871.03	936.52	1871.01	936.51	2	20	30.1.1.1726.2	55.6155	1.91193	15.2147	1.66517	15.3877	59.25	7.62	147.61	12	140.02	11.83
24	16.66	16.66	73.7575	gi|16329327	ATP synthase subunit A [Synechocystis sp. PCC 6803]	1	auto	2	99	VSIRPDEISSIIR	-0.00574955	1627.93	543.651	1627.94	543.653	3	22	14.1.1.851.3	43.2011	1.28161	12.7523	1.20722	12.7199	95.6	9.59	159.65	12.57	163.79	12.81
24	16.66	16.66	73.7575	gi|16329327	ATP synthase subunit A [Synechocystis sp. PCC 6803]	1	auto	2	99	VTEFAQGLR	-5.34406e-05	1163.64	582.828	1163.64	582.828	2	13	10.1.1.1525.3	36.0185	1.55478	18.1045	1.27324	18.5717	44.35	6.56	89.85	9.38	80.14	9
24	16.66	16.66	73.7575	gi|16329327	ATP synthase subunit A [Synechocystis sp. PCC 6803]	0	no quant - weak signal	2	99	VVDSLGRPIDGK	-0.0217766	1542.88	772.445	1542.9	772.456	2	10	3.1.1.1584.3	34.6504					12.71	3.46	9.69	3.16	10.09	3.16
24	16.66	16.66	73.7575	gi|16329327	ATP synthase subunit A [Synechocystis sp. PCC 6803]	1	auto	0	99	ALTDEAETLLK	0.00795822	1490.85	746.433	1490.84	746.429	2	18	10.1.1.1693.2	54.5579	0.94716	9.66813	0.835846	9.77867	188.74	13.42	232.94	15.26	223.89	15.03
24	16.66	16.66	73.7575	gi|16329327	ATP synthase subunit A [Synechocystis sp. PCC 6803]	1	auto	0	99	ALTDEAETLLK	-0.0336684	1490.81	746.412	1490.84	746.429	2	18	10.1.1.1694.2	54.66	1.00572	9.18992	0.834305	9.43765	203.1	13.93	266.16	16.28	240.48	15.59
24	16.66	16.66	73.7575	gi|16329327	ATP synthase subunit A [Synechocystis sp. PCC 6803]	1	auto	0	99	ALTDEAETLLK	0.0142755	1490.86	746.436	1490.84	746.429	2	18	11.1.1.1681.3	51.3951	1.03223	14.6224	1.04408	14.3283	79.5	8.72	106.93	10.34	117.8	10.86
24	16.66	16.66	73.7575	gi|16329327	ATP synthase subunit A [Synechocystis sp. PCC 6803]	1	auto	0	99	ALTDEAETLLK	-0.0315019	1490.81	746.413	1490.84	746.429	2	17	11.1.1.1682.3	51.4972	1.1804	12.5248	0.904551	13.1178	102.1	9.9	157.04	12.45	131.07	11.58
24	16.66	16.66	73.7575	gi|16329327	ATP synthase subunit A [Synechocystis sp. PCC 6803]	1	auto	0	99	ALTDEAETLLK	0.021844	1490.87	746.44	1490.84	746.429	2	18	11.1.1.1691.3	52.503	1.11016	9.1103	1.10377	8.95981	198.35	13.78	286.93	16.91	310.71	17.58
24	16.66	16.66	73.7575	gi|16329327	ATP synthase subunit A [Synechocystis sp. PCC 6803]	1	auto	0	99	ALTDEAETLLK	-0.0324785	1490.81	746.413	1490.84	746.429	2	17	11.1.1.1692.3	52.6053	1.23459	8.8554	1.03412	9.05718	200.8	13.89	323.03	17.86	294.7	17.23
24	16.66	16.66	73.7575	gi|16329327	ATP synthase subunit A [Synechocystis sp. PCC 6803]	1	auto	0	99	ALTDEAETLLK	0.0206233	1490.86	746.439	1490.84	746.429	2	17	11.1.1.1701.2	53.56	1.55354	10.5808	1.34027	10.7369	129.95	11.23	263.06	16.06	247.18	15.75
24	16.66	16.66	73.7575	gi|16329327	ATP synthase subunit A [Synechocystis sp. PCC 6803]	1	auto	0	99	ALTDEAETLLK	-0.0261307	1490.82	746.416	1490.84	746.429	2	11	11.1.1.1702.2	53.6627	1.23709	10.0822	1.07764	10.2274	154.99	12.21	249.84	15.72	237.04	15.46
24	16.66	16.66	73.7575	gi|16329327	ATP synthase subunit A [Synechocystis sp. PCC 6803]	1	auto	0	99	ALTDEAETLLK	0.0164728	1490.86	746.437	1490.84	746.429	2	18	11.1.1.1713.2	54.889	1.11312	15.1466	1.39525	14.2109	72.02	8.31	104.46	10.25	142.61	11.83
24	16.66	16.66	73.7575	gi|16329327	ATP synthase subunit A [Synechocystis sp. PCC 6803]	1	auto	0	99	ALTDEAETLLK	-0.000390317	1490.84	746.429	1490.84	746.429	2	10	12.1.1.875.3	43.3652	1.10617	25.0638	0.651167	28.2261	26.1	5	37.62	6.08	24.12	5
24	16.66	16.66	73.7575	gi|16329327	ATP synthase subunit A [Synechocystis sp. PCC 6803]	1	auto	0	99	ALTDEAETLLK	0.0198739	1490.86	746.439	1490.84	746.429	2	12	12.1.1.877.2	43.5356	1.14803	27.9024	1.10272	27.5773	20.85	4.47	31.19	5.57	32.63	5.66
24	16.66	16.66	73.7575	gi|16329327	ATP synthase subunit A [Synechocystis sp. PCC 6803]	1	auto	0	99	ALTDEAETLLK	0.005103	1490.85	746.432	1490.84	746.429	2	11	12.1.1.878.2	43.6378	1.40242	30.1707	1.49472	29.4346	16.57	4	30.28	5.48	35.15	5.92
24	16.66	16.66	73.7575	gi|16329327	ATP synthase subunit A [Synechocystis sp. PCC 6803]	1	auto	0	99	ALTDEAETLLK	0.00803277	1490.85	746.433	1490.84	746.429	2	16	12.1.1.889.2	44.8645	0.945313	17.3687	1.10073	16.4103	58.72	7.48	72.33	8.54	91.73	9.49
24	16.66	16.66	73.7575	gi|16329327	ATP synthase subunit A [Synechocystis sp. PCC 6803]	1	auto	0	99	LLESPAPGIIER	-0.0283572	1437.8	719.909	1437.83	719.923	2	11	7.1.1.1709.3	48.8396	1.33956	31.3871	1.51475	30.2168	15.56	3.87	27.16	5.2	33.45	5.74
24	16.66	16.66	73.7575	gi|16329327	ATP synthase subunit A [Synechocystis sp. PCC 6803]	0	no quant - weak signal	0	99	LLESPAPGIIER	-0.0557881	1437.78	719.895	1437.83	719.923	2	9	27.1.1.2505.2	55.2657					2.94	1.73	13.57	3.61	9.78	3.16
24	16.66	16.66	73.7575	gi|16329327	ATP synthase subunit A [Synechocystis sp. PCC 6803]	1	auto	0	99	LLESPAPGIIER	-0.0215855	1437.81	719.912	1437.83	719.923	2	12	28.1.1.2058.2	55.3999	1.36588	29.3635	1.34606	28.9403	17.62	4.12	31.36	5.57	33.66	5.74
24	16.66	16.66	73.7575	gi|16329327	ATP synthase subunit A [Synechocystis sp. PCC 6803]	1	auto	0	99	LLESPAPGIIER	0.01861	1437.85	719.932	1437.83	719.923	2	16	30.1.1.1682.3	50.7976	1.33157	16.0878	1.08272	16.5605	59.15	7.55	102.63	10.05	90.89	9.59
24	16.66	16.66	73.7575	gi|16329327	ATP synthase subunit A [Synechocystis sp. PCC 6803]	1	auto	0	99	LLESPAPGIIER	-0.0220396	1437.81	719.912	1437.83	719.923	2	15	30.1.1.1683.3	50.8997	1.09201	14.8626	1.17149	14.3842	75.19	8.49	106.99	10.34	125.01	11.14
24	16.66	16.66	73.7575	gi|16329327	ATP synthase subunit A [Synechocystis sp. PCC 6803]	1	auto	0	99	LLESPAPGIIER	0.0193424	1437.85	719.933	1437.83	719.923	2	16	30.1.1.1692.2	51.853	1.24941	20.1912	1.15721	20.1921	38.47	6.08	62.63	7.87	63.18	7.94
24	16.66	16.66	73.7575	gi|16329327	ATP synthase subunit A [Synechocystis sp. PCC 6803]	1	auto	0	99	LLESPAPGIIER	-0.00641452	1437.82	719.92	1437.83	719.923	2	13	30.1.1.1693.2	51.9552	1.62508	18.4124	1.10803	19.6103	42.2	6.4	89.36	9.33	66.36	8.25
24	16.66	16.66	73.7575	gi|16329327	ATP synthase subunit A [Synechocystis sp. PCC 6803]	1	auto	0	99	TTGQIAQIPIGDAMVGR	0.011153	1871.02	936.516	1871.01	936.51	2	20	30.1.1.1716.2	54.5089	1.21823	10.8535	0.913588	11.4148	134.27	11.36	213.14	14.49	174.09	13.34
24	16.66	16.66	73.7575	gi|16329327	ATP synthase subunit A [Synechocystis sp. PCC 6803]	1	auto	0	99	TTGQIAQIPIGDAMVGR	-0.0314497	1870.97	936.494	1871.01	936.51	2	22	30.1.1.1717.2	54.6111	1.41494	10.1995	1.05275	10.7095	143.91	11.79	265.33	16.12	215.01	14.83
24	16.66	16.66	73.7575	gi|16329327	ATP synthase subunit A [Synechocystis sp. PCC 6803]	1	auto	0	99	TTGQIAQIPIGDAMVGR	0.0058737	1871.01	936.513	1871.01	936.51	2	18	29.1.1.1745.3	49.4859	1.20518	18.6219	0.948416	19.3722	45.81	6.63	71.94	8.43	61.66	7.94
24	16.66	16.66	73.7575	gi|16329327	ATP synthase subunit A [Synechocystis sp. PCC 6803]	1	auto	0	99	TTGQIAQIPIGDAMVGR	-0.0442958	1870.96	936.488	1871.01	936.51	2	14	29.1.1.1746.3	49.588	1.00631	16.5305	0.837558	16.9348	62.81	7.75	82.36	9.06	74.66	8.66
24	16.66	16.66	73.7575	gi|16329327	ATP synthase subunit A [Synechocystis sp. PCC 6803]	1	auto	0	99	TTGQIAQIPIGDAMVGR	-0.00108412	1871	936.51	1871.01	936.51	2	16	29.1.1.1755.3	50.5933	1.1142	20.6353	1.17717	20.0397	38.62	6.08	56.07	7.48	64.52	8
24	16.66	16.66	73.7575	gi|16329327	ATP synthase subunit A [Synechocystis sp. PCC 6803]	1	auto	0	99	TTGQIAQIPIGDAMVGR	-0.0333098	1870.97	936.494	1871.01	936.51	2	17	29.1.1.1756.3	50.6954	1.00423	21.0932	1.15472	20.0733	38.73	6.08	50.68	7.14	63.47	7.94
24	16.66	16.66	73.7575	gi|16329327	ATP synthase subunit A [Synechocystis sp. PCC 6803]	1	auto	0	99	TTGQIAQIPIGDAMVGR	-0.00373961	1871	936.508	1871.01	936.51	2	19	30.1.1.1727.2	55.7177	1.50097	14.9156	1.32588	15.0565	66.1	8	129.28	11.27	124.38	11.14
24	16.66	16.66	73.7575	gi|16329327	ATP synthase subunit A [Synechocystis sp. PCC 6803]	1	auto	0	99	VSIRPDEISSIIR	-0.00281981	1627.94	543.652	1627.94	543.653	3	20	14.1.1.839.3	41.8732	2.00471	18.2216	1.8624	18.2555	40.77	6.32	106.5	10.2	107.76	10.39
24	16.66	16.66	73.7575	gi|16329327	ATP synthase subunit A [Synechocystis sp. PCC 6803]	1	auto	0	99	VSIRPDEISSIIR	-0.00794686	1627.93	543.651	1627.94	543.653	3	18	14.1.1.840.3	41.9753	1.24832	15.1069	0.970702	15.7275	68.64	8.12	111.65	10.49	94.56	9.8
24	16.66	16.66	73.7575	gi|16329327	ATP synthase subunit A [Synechocystis sp. PCC 6803]	1	auto	0	99	VSIRPDEISSIIR	0.0212868	1627.96	814.987	1627.94	814.976	2	15	14.1.1.842.2	42.1456	1.48718	27.364	0.853586	30.5846	19.63	4.36	38.04	6.08	23.78	5
24	16.66	16.66	73.7575	gi|16329327	ATP synthase subunit A [Synechocystis sp. PCC 6803]	1	auto	0	99	VSIRPDEISSIIR	0.0120092	1627.95	814.982	1627.94	814.976	2	14	14.1.1.851.2	43.1501	1.88294	23.6403	0.901019	27.2739	24.54	4.9	60.21	7.62	31.38	5.83
24	16.66	16.66	73.7575	gi|16329327	ATP synthase subunit A [Synechocystis sp. PCC 6803]	1	auto	0	99	VSIRPDEISSIIR	0.000412323	1627.94	814.976	1627.94	814.976	2	16	14.1.1.852.2	43.2522	1.29754	23.9342	1.08564	24.4833	27	5.1	45.65	6.71	41.6	6.48
24	16.66	16.66	73.7575	gi|16329327	ATP synthase subunit A [Synechocystis sp. PCC 6803]	1	auto	0	99	VSIRPDEISSIIR	-0.0412727	1627.9	543.639	1627.94	543.653	3	16	14.1.1.852.3	43.3033	1.4679	12.6701	1.03514	13.4389	92.01	9.43	175.99	13.11	135.17	11.75
24	16.66	16.66	73.7575	gi|16329327	ATP synthase subunit A [Synechocystis sp. PCC 6803]	1	auto	0	99	VSIRPDEISSIIR	0.0094485	1627.95	543.656	1627.94	543.653	3	17	14.1.1.863.2	44.4781	1.36015	13.4433	1.00374	14.1481	83.98	9	148.84	12.08	119.63	11.05
24	16.66	16.66	73.7575	gi|16329327	ATP synthase subunit A [Synechocystis sp. PCC 6803]	1	auto	0	99	VSIRPDEISSIIR	0.00267346	1627.94	543.654	1627.94	543.653	3	17	14.1.1.864.2	44.5803	1.55432	15.0743	1.33177	15.333	63.94	7.87	129.5	11.27	120.85	11.05
24	16.66	16.66	73.7575	gi|16329327	ATP synthase subunit A [Synechocystis sp. PCC 6803]	1	auto	0	99	VSIRPDEISSIIR	1.01642	1628.95	815.484	1627.94	814.976	2	14	14.1.1.871.2	45.3634	1.15341	29.3585	1.05487	29.4054	18.77	4.24	28.21	5.29	28.1	5.29
24	16.66	16.66	73.7575	gi|16329327	ATP synthase subunit A [Synechocystis sp. PCC 6803]	1	auto	0	99	VTEFAQGLR	0.0150092	1163.66	582.836	1163.64	582.828	2	13	9.1.1.1612.2	39.4673	1.46066	15.3334	1.26246	15.5752	63.08	7.81	120.06	10.86	113.02	10.68
24	16.66	16.66	73.7575	gi|16329327	ATP synthase subunit A [Synechocystis sp. PCC 6803]	1	auto	0	99	VTEFAQGLR	-0.00591291	1163.64	582.825	1163.64	582.828	2	14	10.1.1.1511.3	34.4694	1.50648	19.0777	0.95256	20.7283	40.27	6.25	79.05	8.77	54.44	7.48
24	16.66	16.66	73.7575	gi|16329327	ATP synthase subunit A [Synechocystis sp. PCC 6803]	1	auto	0	99	VVDSLGRPIDGK	-0.0124154	1542.88	772.45	1542.9	772.456	2	12	2.1.1.1609.3	33.2017	1.0665	29.8121	0.940619	30.0767	18.81	4.24	26.14	5.1	25.11	5
24	16.66	16.66	73.7575	gi|16329327	ATP synthase subunit A [Synechocystis sp. PCC 6803]	1	auto	0	99	VVDSLGRPIDGK	-0.0528224	1542.84	772.429	1542.9	772.456	2	11	2.1.1.1610.3	33.3038					10.17	3.16	27.78	5.2	25.26	5
24	16.66	16.66	73.7575	gi|16329327	ATP synthase subunit A [Synechocystis sp. PCC 6803]	0	no quant - weak signal	0	99	VVDSLGRPIDGK	-0.0431784	1542.85	772.434	1542.9	772.456	2	11	2.1.1.1630.2	35.4654					13.69	3.61	14.18	3.74	3.07	2
24	16.66	16.66	73.7575	gi|16329327	ATP synthase subunit A [Synechocystis sp. PCC 6803]	0	no quant - weak signal	0	99	VVDSLGRPIDGK	-0.00895903	1542.89	772.452	1542.9	772.456	2	8	3.1.1.1583.3	34.5483					8.27	2.83	16	4	24.48	4.9
98	4	4	55.1089	gi|16329356	elongation factor EF-G [Synechocystis sp. PCC 6803]	0	no quant - weak signal	0	88	NVAIIAHVDHGK	-0.0421314	1560.86	781.435	1560.9	781.456	2	9	16.1.1.2347.2	52.8596					2.94	1.73	13.22	3.61	20.74	4.47
98	4	4	55.1089	gi|16329356	elongation factor EF-G [Synechocystis sp. PCC 6803]	0	no quant - weak signal	0	89	NVAIIAHVDHGK	-0.194852	1560.7	781.359	1560.9	781.456	2	10	16.1.1.2376.3	55.9282					8.47	2.83	6.46	2.65	17.65	4.12
98	4	4	55.1089	gi|16329356	elongation factor EF-G [Synechocystis sp. PCC 6803]	0	no quant - weak signal	2	99	NVAIIAHVDHGK	-0.215483	1560.68	781.348	1560.9	781.456	2	11	16.1.1.2363.3	54.5815					14.92	3.74	7.03	2.83	20.9	4.47
98	4	4	55.1089	gi|16329356	elongation factor EF-G [Synechocystis sp. PCC 6803]	1	auto	2	99	VEDGESAEQFLVSGR	0.00406786	1765.86	883.939	1765.86	883.937	2	21	30.1.1.1715.2	54.3897	1.18808	18.7204	1.41724	17.7873	45.83	6.63	70.95	8.43	92.18	9.54
98	4	4	55.1089	gi|16329356	elongation factor EF-G [Synechocystis sp. PCC 6803]	1	auto	0	99	VEDGESAEQFLVSGR	1.01335	1766.87	884.444	1765.86	883.937	2	19	30.1.1.1714.2	54.2876	0.955165	16.4929	1.23363	15.2921	65	7.87	80.9	9.06	113.8	10.63
8	28.95	28.95	67.3945	gi|16329365	carbon dioxide concentrating mechanism protein; CcmM [Synechocystis sp. PCC 6803]	1	auto	0	71	VLETIIQRP	2.9828	1214.72	608.367	1211.74	606.875	2	12	9.1.1.1702.2	49.4257	0.680136	17.9641	0.901838	16.203	65.49	7.87	58.04	7.75	83.82	9.11
8	28.95	28.95	67.3945	gi|16329365	carbon dioxide concentrating mechanism protein; CcmM [Synechocystis sp. PCC 6803]	1	auto	0	72	FLADHTNEYVR	0.0130058	1507.77	754.891	1507.75	754.884	2	11	1.1.1.1588.3	34.7014	0.965605	30.5253	1.19218	28.6362	18.86	4.24	23.73	4.9	31.91	5.66
8	28.95	28.95	67.3945	gi|16329365	carbon dioxide concentrating mechanism protein; CcmM [Synechocystis sp. PCC 6803]	1	auto	0	73	FLADHTNEYVR	-0.0391192	1507.72	754.865	1507.75	754.884	2	10	1.1.1.1589.3	34.8035	1.67984	28.5598	2.19332	27.1819	17.47	4.12	38.24	6.16	54.38	7.35
8	28.95	28.95	67.3945	gi|16329365	carbon dioxide concentrating mechanism protein; CcmM [Synechocystis sp. PCC 6803]	1	auto	0	78	VLETIIQRP	-0.0225058	1211.71	606.864	1211.74	606.875	2	8	28.1.1.2101.3	59.9953					6.22	2.45	10.84	3.32	20.08	4.47
8	28.95	28.95	67.3945	gi|16329365	carbon dioxide concentrating mechanism protein; CcmM [Synechocystis sp. PCC 6803]	1	auto	0	80	LIGIDQGAK	0.00689423	1201.73	601.875	1201.73	601.871	2	10	12.1.1.622.2	15.2967	0.528329	15.8009	0.581243	14.8166	98.63	9.64	67.9	8.43	81.36	9.06
8	28.95	28.95	67.3945	gi|16329365	carbon dioxide concentrating mechanism protein; CcmM [Synechocystis sp. PCC 6803]	1	auto	0	87	IIGIDPAGK	0.0197255	1170.74	586.378	1170.72	586.368	2	12	11.1.1.1527.2	34.2852	0.940757	14.3697	0.96741	14.0145	85.99	9.06	105.41	10.3	118.06	10.91
8	28.95	28.95	67.3945	gi|16329365	carbon dioxide concentrating mechanism protein; CcmM [Synechocystis sp. PCC 6803]	1	auto	0	87	VLETIIQRP	-0.0288481	1211.71	606.861	1211.74	606.875	2	11	9.1.1.1723.3	51.7915	1.80556	24.3086	1.41403	25.0982	23.56	4.8	55.43	7.35	47.28	6.93
8	28.95	28.95	67.3945	gi|16329365	carbon dioxide concentrating mechanism protein; CcmM [Synechocystis sp. PCC 6803]	1	auto	0	88	VLETIIQRP	-0.015176	1211.72	606.868	1211.74	606.875	2	12	9.1.1.1703.2	49.5278	1.2401	19.9386	1.00059	20.59	39.52	6.16	63.86	7.94	56.12	7.55
8	28.95	28.95	67.3945	gi|16329365	carbon dioxide concentrating mechanism protein; CcmM [Synechocystis sp. PCC 6803]	0	no quant - weak signal	0	89	SLLAQGYGIGAEHANER	0.00251639	1928.99	965.5	1928.98	965.499	2	8	14.1.1.669.2	23.0113					6.47	2.45	0	0.76	10.55	3.16
8	28.95	28.95	67.3945	gi|16329365	carbon dioxide concentrating mechanism protein; CcmM [Synechocystis sp. PCC 6803]	0	no quant - weak signal	0	92	SLLAQGYGIGAEHANER	0.0468288	1929.03	965.522	1928.98	965.499	2	8	14.1.1.670.2	23.1134					4.23	2	3.51	2	17.13	4
8	28.95	28.95	67.3945	gi|16329365	carbon dioxide concentrating mechanism protein; CcmM [Synechocystis sp. PCC 6803]	1	auto	0	92	VLETIIQRP	-0.00407311	1211.73	606.873	1211.74	606.875	2	10	28.1.1.2088.3	58.6678			1.42832	28.8455	16.99	4	10.78	3.46	34.44	5.74
8	28.95	28.95	67.3945	gi|16329365	carbon dioxide concentrating mechanism protein; CcmM [Synechocystis sp. PCC 6803]	1	auto	0	93	FLADHTNEYVR	0.0266726	1507.78	754.898	1507.75	754.884	2	9	14.1.1.613.2	16.815			1.88841	32.6323	12.47	3.46	20.84	4.58	33.42	5.74
8	28.95	28.95	67.3945	gi|16329365	carbon dioxide concentrating mechanism protein; CcmM [Synechocystis sp. PCC 6803]	1	auto	0	94	VLETIIQRP	1.94201	1213.68	607.846	1211.74	606.875	2	13	9.1.1.1722.3	51.6894	1.71553	24.4835	1.82748	23.9898	23.62	4.8	52.8	7.21	61.26	7.81
8	28.95	28.95	67.3945	gi|16329365	carbon dioxide concentrating mechanism protein; CcmM [Synechocystis sp. PCC 6803]	1	auto	0	95	FLADHTNEYVR	0.030701	1507.78	754.9	1507.75	754.884	2	9	14.1.1.604.2	15.8108					12.58	3.46	15.72	4	25.05	4.9
8	28.95	28.95	67.3945	gi|16329365	carbon dioxide concentrating mechanism protein; CcmM [Synechocystis sp. PCC 6803]	1	auto	0	95	VLETIIQRP	-0.0131753	1211.72	606.869	1211.74	606.875	2	11	7.1.1.1718.2	49.7756	0.922779	23.8377	0.876355	23.7478	31.47	5.48	37.84	6.16	39.14	6.32
8	28.95	28.95	67.3945	gi|16329365	carbon dioxide concentrating mechanism protein; CcmM [Synechocystis sp. PCC 6803]	0	auto - shared MS/MS	0	96	FLADHTNEYVR	0.0376645	1507.79	754.903	1507.75	754.884	2	13	1.1.1.1606.2	36.642	0.87723	16.2591	0.913345	15.7676	69.34	8.12	79.26	8.94	89.88	9.49
8	28.95	28.95	67.3945	gi|16329365	carbon dioxide concentrating mechanism protein; CcmM [Synechocystis sp. PCC 6803]	1	auto	0	96	IIGIDPAGK	1.92333	1172.64	587.33	1170.72	586.368	2	12	11.1.1.1515.3	33.0061	0.607635	13.7243	0.677457	12.9141	119.58	10.63	94.68	9.9	114.97	10.77
8	28.95	28.95	67.3945	gi|16329365	carbon dioxide concentrating mechanism protein; CcmM [Synechocystis sp. PCC 6803]	1	auto	1.52288	97	SLLAQGYK	-0.00608953	1166.68	584.349	1166.69	584.352	2	12	13.1.1.634.3	15.9977	1.16241	17.0948	1.03882	17.2862	55.24	7.28	83.67	9.11	81.44	9.11
8	28.95	28.95	67.3945	gi|16329365	carbon dioxide concentrating mechanism protein; CcmM [Synechocystis sp. PCC 6803]	1	auto	0	97	IIGIDPAGK	-0.0100182	1170.71	586.363	1170.72	586.368	2	13	12.1.1.674.3	21.102	0.91789	12.0022	1.06503	11.3623	124.87	10.91	149.35	12.29	188.74	13.71
8	28.95	28.95	67.3945	gi|16329365	carbon dioxide concentrating mechanism protein; CcmM [Synechocystis sp. PCC 6803]	1	auto	0	97	VLETIIQRP	-0.0233603	1211.71	606.864	1211.74	606.875	2	10	28.1.1.2100.3	59.8932					15.64	3.87	23.41	4.8	14.91	4
8	28.95	28.95	67.3945	gi|16329365	carbon dioxide concentrating mechanism protein; CcmM [Synechocystis sp. PCC 6803]	1	auto	0	97	VVEVIIQRPGDVPGSPSR	0.0187411	2048.17	683.73	2048.15	683.724	3	13	13.1.1.850.2	36.4112	0.817454	20.7796	1.01173	19.2776	44.19	6.48	47.07	6.93	63.45	7.94
8	28.95	28.95	67.3945	gi|16329365	carbon dioxide concentrating mechanism protein; CcmM [Synechocystis sp. PCC 6803]	1	auto	1.69897	98	IGLEYASAR	0.0182506	1122.63	562.324	1122.62	562.315	2	13	9.1.1.1574.3	35.3138	1.0076	15.6458	0.9405	15.6107	70.14	8.19	92.09	9.59	93.62	9.7
8	28.95	28.95	67.3945	gi|16329365	carbon dioxide concentrating mechanism protein; CcmM [Synechocystis sp. PCC 6803]	1	auto	1.69897	98	LLGIDPTAK	-0.000136512	1214.75	608.381	1214.75	608.381	2	13	11.1.1.1567.3	38.7656	0.943989	11.36	0.992451	11.0148	137.36	11.45	168.96	13.04	193.47	13.93
8	28.95	28.95	67.3945	gi|16329365	carbon dioxide concentrating mechanism protein; CcmM [Synechocystis sp. PCC 6803]	1	auto	0	98	EGEALQELNR	-0.000423024	1301.67	651.842	1301.67	651.842	2	10	7.1.1.1506.3	29.4202	1.17118	31.017			16.67	4	25.44	5	17.38	4.24
8	28.95	28.95	67.3945	gi|16329365	carbon dioxide concentrating mechanism protein; CcmM [Synechocystis sp. PCC 6803]	1	auto	0	98	LLGIDPTAK	-0.0157619	1214.73	608.373	1214.75	608.381	2	13	11.1.1.1568.3	38.8677	1.06569	11.0175	0.995213	11.022	137.97	11.49	191.59	13.82	194.87	14.07
8	28.95	28.95	67.3945	gi|16329365	carbon dioxide concentrating mechanism protein; CcmM [Synechocystis sp. PCC 6803]	1	auto	0	98	VLETIIQRP	-0.0138241	1211.72	606.868	1211.74	606.875	2	13	8.1.1.1679.2	47.9964	1.6134	14.2197	1.26217	14.7559	71.05	8.31	149.37	12.08	127.27	11.45
8	28.95	28.95	67.3945	gi|16329365	carbon dioxide concentrating mechanism protein; CcmM [Synechocystis sp. PCC 6803]	1	auto	2	99	EGEALQELNR	0.0112909	1301.68	651.848	1301.67	651.842	2	14	8.1.1.1483.3	28.1323	1.48183	26.0532	1.09655	27.4368	21.7	4.58	41.9	6.4	33.77	5.92
8	28.95	28.95	67.3945	gi|16329365	carbon dioxide concentrating mechanism protein; CcmM [Synechocystis sp. PCC 6803]	1	auto	2	99	FLADHTNEYVR	-0.00238075	1507.75	754.883	1507.75	754.884	2	13	14.1.1.626.2	18.245	1.16736	21.0275	1.00845	21.4833	36.48	5.92	55.49	7.42	52.21	7.35
8	28.95	28.95	67.3945	gi|16329365	carbon dioxide concentrating mechanism protein; CcmM [Synechocystis sp. PCC 6803]	1	auto	2	99	IIGIDPAGK	0.00597343	1170.73	586.371	1170.72	586.368	2	13	12.1.1.673.3	20.9999	0.91086	10.8801	0.955207	10.5347	152.18	12.04	180.62	13.49	206.3	14.35
8	28.95	28.95	67.3945	gi|16329365	carbon dioxide concentrating mechanism protein; CcmM [Synechocystis sp. PCC 6803]	1	auto	2	99	LDNSVVTQVR	0.0232947	1273.73	637.875	1273.71	637.863	2	13	7.1.1.1501.3	28.8756	0.819379	27.0164	1.34387	23.5836	26.3	5	28.08	5.39	50.16	7
8	28.95	28.95	67.3945	gi|16329365	carbon dioxide concentrating mechanism protein; CcmM [Synechocystis sp. PCC 6803]	1	auto	2	99	LIGIDQGAK	0.0208106	1201.75	601.881	1201.73	601.871	2	14	12.1.1.621.2	15.1946	0.655232	16.7152	0.786363	15.4418	77.15	8.54	65.87	8.25	86.1	9.27
8	28.95	28.95	67.3945	gi|16329365	carbon dioxide concentrating mechanism protein; CcmM [Synechocystis sp. PCC 6803]	1	auto	2	99	SAPVSSAGGSSAGGLTPEVIATVR	0.00235915	2314.23	1158.12	2314.23	1158.12	2	19	29.1.1.1717.3	46.3837	0.659678	25.6017	0.745918	24.0932	32.76	5.57	28.16	5.39	34.68	5.92
8	28.95	28.95	67.3945	gi|16329365	carbon dioxide concentrating mechanism protein; CcmM [Synechocystis sp. PCC 6803]	0	no quant - weak signal	2	99	SAVAHQTGNLAGDSANQLR	0.00507786	2053.05	1027.53	2053.04	1027.53	2	9	1.1.1.1463.3	26.6511					0	0.12	5.44	2.24	0	0.52
8	28.95	28.95	67.3945	gi|16329365	carbon dioxide concentrating mechanism protein; CcmM [Synechocystis sp. PCC 6803]	1	auto	2	99	SINSDITNQIR	-0.0215666	1403.73	702.871	1403.75	702.882	2	13	8.1.1.1547.3	33.4424	0.970809	28.1906	1.04861	27.2171	22	4.58	27.83	5.29	32.74	5.74
8	28.95	28.95	67.3945	gi|16329365	carbon dioxide concentrating mechanism protein; CcmM [Synechocystis sp. PCC 6803]	1	auto	2	99	SLLAQGYGIGAEHANER	-0.00120402	1928.98	644.001	1928.98	644.001	3	20	14.1.1.683.2	24.5603					15.62	3.87	24.28	4.9	21.51	4.69
8	28.95	28.95	67.3945	gi|16329365	carbon dioxide concentrating mechanism protein; CcmM [Synechocystis sp. PCC 6803]	1	auto	2	99	VLEQIIQRPGDNVVAGR	-0.0356481	2007.1	670.04	2007.13	670.052	3	21	13.1.1.911.2	43.1574	1.24906	22.413	0.941753	23.5791	31.2	5.48	50.78	7.07	41.7	6.56
8	28.95	28.95	67.3945	gi|16329365	carbon dioxide concentrating mechanism protein; CcmM [Synechocystis sp. PCC 6803]	1	auto	2	99	VLETIIQRP	-0.00035789	1211.74	606.875	1211.74	606.875	2	13	7.1.1.1717.2	49.6735	1.22053	21.7771	0.788837	23.8551	33.3	5.66	52.96	7.21	37.28	6.24
8	28.95	28.95	67.3945	gi|16329365	carbon dioxide concentrating mechanism protein; CcmM [Synechocystis sp. PCC 6803]	1	auto	2	99	VVEVIIQRPGDVPGSPSR	-0.0453479	2048.1	683.709	2048.15	683.724	3	15	13.1.1.879.2	39.6139	0.861789	21.7978	0.830757	21.5245	38.88	6.08	43.66	6.63	45.84	6.78
8	28.95	28.95	67.3945	gi|16329365	carbon dioxide concentrating mechanism protein; CcmM [Synechocystis sp. PCC 6803]	1	auto	0	99	EGEALQELNR	0.00226252	1301.67	651.843	1301.67	651.842	2	13	7.1.1.1505.3	29.3181	0.798346	27.0956	1.03605	24.784	26.32	5	27.38	5.29	38.7	6.16
8	28.95	28.95	67.3945	gi|16329365	carbon dioxide concentrating mechanism protein; CcmM [Synechocystis sp. PCC 6803]	1	auto	0	99	FLADHTNEYVR	0.00250757	1507.76	754.886	1507.75	754.884	2	15	1.1.1.1607.2	36.7441	1.71097	18.7807	1.27465	19.607	40.05	6.25	89.29	9.33	72.45	8.6
8	28.95	28.95	67.3945	gi|16329365	carbon dioxide concentrating mechanism protein; CcmM [Synechocystis sp. PCC 6803]	1	auto	0	99	FLADHTNEYVR	0.0250856	1507.78	754.897	1507.75	754.884	2	16	14.1.1.625.2	18.1429	1.41266	20.9523	1.31477	20.9733	34.16	5.74	62.88	7.87	63.74	8
8	28.95	28.95	67.3945	gi|16329365	carbon dioxide concentrating mechanism protein; CcmM [Synechocystis sp. PCC 6803]	1	auto	0	99	IIGIDPAGK	-0.0260519	1170.7	586.355	1170.72	586.368	2	13	11.1.1.1516.3	33.1086	0.907905	12.8333	0.700167	13.5074	109.16	10.2	129.14	11.36	108.47	10.58
8	28.95	28.95	67.3945	gi|16329365	carbon dioxide concentrating mechanism protein; CcmM [Synechocystis sp. PCC 6803]	1	auto	0	99	LIGIDQGAK	0.0126317	1201.74	601.877	1201.73	601.871	2	12	12.1.1.631.2	16.3009	0.497827	14.6326	0.5916	13.3461	119.95	10.63	77.81	9.06	100.71	10.05
8	28.95	28.95	67.3945	gi|16329365	carbon dioxide concentrating mechanism protein; CcmM [Synechocystis sp. PCC 6803]	1	auto	0	99	SAPVSSAGGSSAGGLTPEVIATVR	-0.0357257	2314.19	1158.1	2314.23	1158.12	2	19	29.1.1.1718.3	46.4863	0.99081	25.7345	1.10215	24.6782	26.18	5	33.8	5.83	40.95	6.4
8	28.95	28.95	67.3945	gi|16329365	carbon dioxide concentrating mechanism protein; CcmM [Synechocystis sp. PCC 6803]	0	no quant - weak signal	0	99	SAVAHQTGNLAGDSANQLR	0.00777419	2197.15	733.391	2197.14	733.389	3	9	16.1.1.2088.2	35.8286					7.25	2.65	13.3	3.61	9.41	3.16
8	28.95	28.95	67.3945	gi|16329365	carbon dioxide concentrating mechanism protein; CcmM [Synechocystis sp. PCC 6803]	0	no quant - weak signal	0	99	SAVAHQTGNLAGDSANQLR	-0.00431159	2197.14	733.387	2197.14	733.389	3	13	16.1.1.2145.2	37.9577					15.78	3.87	16.88	4.12	15.92	4
8	28.95	28.95	67.3945	gi|16329365	carbon dioxide concentrating mechanism protein; CcmM [Synechocystis sp. PCC 6803]	1	auto	0	99	SINSDITNQIR	-0.00960359	1403.74	702.877	1403.75	702.882	2	13	8.1.1.1546.3	33.3403	1.18829	24.7867	1.09103	24.9126	26.04	5	40.32	6.32	40.32	6.4
8	28.95	28.95	67.3945	gi|16329365	carbon dioxide concentrating mechanism protein; CcmM [Synechocystis sp. PCC 6803]	1	auto	0	99	SINSDITNQIR	0.0130964	1403.76	702.888	1403.75	702.882	2	17	9.1.1.1582.3	36.1989	0.81363	20.1768	1.39258	17.4883	47.35	6.71	50.2	7.21	93.58	9.59
8	28.95	28.95	67.3945	gi|16329365	carbon dioxide concentrating mechanism protein; CcmM [Synechocystis sp. PCC 6803]	1	auto	0	99	SINSDITNQIR	-0.00411577	1403.74	702.88	1403.75	702.882	2	16	9.1.1.1583.3	36.301	0.894656	15.8344	0.870151	15.6606	72.45	8.31	84.46	9.22	89.47	9.54
8	28.95	28.95	67.3945	gi|16329365	carbon dioxide concentrating mechanism protein; CcmM [Synechocystis sp. PCC 6803]	1	auto	0	99	SLLAQGYGIGAEHANER	0.0231495	1929.01	644.009	1928.98	644.001	3	20	14.1.1.671.2	23.2325					5.92	2.45	24.98	4.9	19.18	4.47
8	28.95	28.95	67.3945	gi|16329365	carbon dioxide concentrating mechanism protein; CcmM [Synechocystis sp. PCC 6803]	1	auto	0	99	SLLAQGYGIGAEHANER	0.0105149	1928.99	644.005	1928.98	644.001	3	16	14.1.1.672.2	23.3347					13.54	3.61	21.13	4.58	22.65	4.8
8	28.95	28.95	67.3945	gi|16329365	carbon dioxide concentrating mechanism protein; CcmM [Synechocystis sp. PCC 6803]	1	auto	0	99	SLLAQGYGIGAEHANER	-0.0848849	1928.9	643.973	1928.98	644.001	3	18	14.1.1.684.2	24.6624			0.9501	30.6224	17.94	4.12	16.47	4.12	24.19	4.9
8	28.95	28.95	67.3945	gi|16329365	carbon dioxide concentrating mechanism protein; CcmM [Synechocystis sp. PCC 6803]	1	auto	0	99	SLLAQGYGIGAEHANER	0.0141771	1929	644.006	1928.98	644.001	3	18	14.1.1.693.3	25.7177			1.22434	31.1601	15.7	3.87	20.85	4.58	27.28	5.2
8	28.95	28.95	67.3945	gi|16329365	carbon dioxide concentrating mechanism protein; CcmM [Synechocystis sp. PCC 6803]	1	auto	0	99	SLLAQGYGIGAEHANER	0.0722227	1929.05	644.026	1928.98	644.001	3	19	14.1.1.694.3	25.8198	1.14748	28.5576			19.81	4.36	29.62	5.39	16.46	4.12
8	28.95	28.95	67.3945	gi|16329365	carbon dioxide concentrating mechanism protein; CcmM [Synechocystis sp. PCC 6803]	1	auto	0	99	SLLAQGYGIGAEHANER	0.0134447	1929	644.006	1928.98	644.001	3	14	14.1.1.703.3	26.8242					10.16	3.16	28.07	5.2	15.68	4.12
8	28.95	28.95	67.3945	gi|16329365	carbon dioxide concentrating mechanism protein; CcmM [Synechocystis sp. PCC 6803]	1	auto	0	99	SLLAQGYGIGAEHANER	0.00428924	1928.99	644.003	1928.98	644.001	3	14	14.1.1.704.3	26.9263					13.55	3.61	20.32	4.47	14.11	3.87
8	28.95	28.95	67.3945	gi|16329365	carbon dioxide concentrating mechanism protein; CcmM [Synechocystis sp. PCC 6803]	1	auto	0	99	VLEQIIQRPGDNVVAGR	0.00958038	2007.14	670.055	2007.13	670.052	3	19	13.1.1.890.3	40.8918	1.08314	14.196	1.00558	14.2069	82.53	8.89	116.48	10.77	117.78	10.91
8	28.95	28.95	67.3945	gi|16329365	carbon dioxide concentrating mechanism protein; CcmM [Synechocystis sp. PCC 6803]	1	auto	0	99	VLEQIIQRPGDNVVAGR	0.00665061	2007.14	670.054	2007.13	670.052	3	20	13.1.1.910.2	43.0551	0.758747	17.4089	0.880291	16.3786	65.34	7.87	64.6	8.12	81.63	9.06
8	28.95	28.95	67.3945	gi|16329365	carbon dioxide concentrating mechanism protein; CcmM [Synechocystis sp. PCC 6803]	1	auto	0	99	VLEQIIQRPGDNVVAGR	-0.0393104	2007.1	670.039	2007.13	670.052	3	16	13.1.1.891.3	40.9939	0.966999	13.1376	1.08293	12.5637	101.64	9.85	128.07	11.36	156.21	12.49
8	28.95	28.95	67.3945	gi|16329365	carbon dioxide concentrating mechanism protein; CcmM [Synechocystis sp. PCC 6803]	1	auto	0	99	VLEQIIQRPGDNVVAGR	0.0247878	2007.16	1004.59	2007.13	1004.57	2	14	13.1.1.900.3	41.9988					19.06	4.24	14.51	3.87	15.49	4
8	28.95	28.95	67.3945	gi|16329365	carbon dioxide concentrating mechanism protein; CcmM [Synechocystis sp. PCC 6803]	0	no quant - weak signal	0	99	VLEQIIQRPGDNVVAGR	-0.0430489	2007.09	1004.55	2007.13	1004.57	2	11	14.1.1.780.3	35.3359					0	0.11	5.02	2.24	12.1	3.46
8	28.95	28.95	67.3945	gi|16329365	carbon dioxide concentrating mechanism protein; CcmM [Synechocystis sp. PCC 6803]	1	auto	0	99	VLETIIQRP	0.00306008	1211.74	606.877	1211.74	606.875	2	13	7.1.1.1727.2	50.7797	0.82561	20.9422	0.855378	20.3305	43.14	6.4	46.41	6.86	52.37	7.28
8	28.95	28.95	67.3945	gi|16329365	carbon dioxide concentrating mechanism protein; CcmM [Synechocystis sp. PCC 6803]	1	auto	0	99	VLETIIQRP	-0.0296548	1211.71	606.86	1211.74	606.875	2	13	7.1.1.1728.2	50.8818	1.50492	21.1105	1.53844	20.817	33.05	5.66	64.81	8	72.16	8.54
8	28.95	28.95	67.3945	gi|16329365	carbon dioxide concentrating mechanism protein; CcmM [Synechocystis sp. PCC 6803]	1	auto	0	99	VLETIIQRP	0.0237741	1211.76	606.887	1211.74	606.875	2	15	8.1.1.1678.2	47.8943	1.06367	13.4302	1.10514	13.1052	93.03	9.43	128.94	11.36	145.91	12.12
8	28.95	28.95	67.3945	gi|16329365	carbon dioxide concentrating mechanism protein; CcmM [Synechocystis sp. PCC 6803]	1	auto	0	99	VLETIIQRP	0.0102151	1211.75	606.88	1211.74	606.875	2	15	9.1.1.1712.2	50.532	1.12039	18.4943	1.17853	18.0292	48.01	6.78	70.09	8.37	80.3	9
8	28.95	28.95	67.3945	gi|16329365	carbon dioxide concentrating mechanism protein; CcmM [Synechocystis sp. PCC 6803]	1	auto	0	99	VLETIIQRP	-0.00284664	1211.73	606.874	1211.74	606.875	2	14	9.1.1.1713.2	50.6341	1.26707	17.6729	0.91718	18.8239	49.89	6.93	82.37	9	64.94	8.25
27	14.58	14.58	98.1982	gi|16329367	carbon dioxide concentrating mechanism protein; CcmK [Synechocystis sp. PCC 6803]	0	no quant - weak signal	0	70	PHENLEYVLPIR	-0.0241823	1504.78	753.397	1504.8	753.409	2	12	13.1.1.959.2	48.4719					3.17	1.73	2.74	1.73	9.45	3
27	14.58	14.58	98.1982	gi|16329367	carbon dioxide concentrating mechanism protein; CcmK [Synechocystis sp. PCC 6803]	1	auto	0	70	VNGGEVLSNHIIAR	0.00123281	1622.89	812.451	1622.89	812.45	2	9	14.1.1.666.2	22.6709					11.43	3.32	18.85	4.36	30.2	5.48
27	14.58	14.58	98.1982	gi|16329367	carbon dioxide concentrating mechanism protein; CcmK [Synechocystis sp. PCC 6803]	0	auto - shared MS/MS	0	71	PHENLEYVLPIR	-0.0037063	1622.89	812.451	1622.89	812.452	2	12	3.1.1.1999.3	76.7111	0.822589	26.9633	1.25037	23.9266	26.3	5	28.19	5.39	46.67	6.78
27	14.58	14.58	98.1982	gi|16329367	carbon dioxide concentrating mechanism protein; CcmK [Synechocystis sp. PCC 6803]	0	no quant - weak signal	0	74	PHENLEYVLPIR	0.0458133	1490.77	746.393	1490.73	746.37	2	14	13.1.1.921.2	44.2646					4.86	2.24	24.24	4.8	11.2	3.46
27	14.58	14.58	98.1982	gi|16329367	carbon dioxide concentrating mechanism protein; CcmK [Synechocystis sp. PCC 6803]	0	auto - shared MS/MS	0	75	PHENLEYVLPIR	0.00731991	1767	590.007	1766.99	590.005	3	11	17.1.1.4083.2	86.2223	0.954904	28.9347	0.763452	30.0257	20.96	4.47	26.08	5.1	22.71	4.8
27	14.58	14.58	98.1982	gi|16329367	carbon dioxide concentrating mechanism protein; CcmK [Synechocystis sp. PCC 6803]	0	auto - shared MS/MS	0	76	GFPAVVEAADSMVK	0.0100234	1707.92	854.968	1707.91	854.963	2	12	12.1.1.974.2	54.2703	0.819107	27.6023	1.50301	23.5752	25.25	4.9	26.95	5.29	53.86	7.21
27	14.58	14.58	98.1982	gi|16329367	carbon dioxide concentrating mechanism protein; CcmK [Synechocystis sp. PCC 6803]	0	auto - shared MS/MS	0	78	PHENLEYVLPIR	-0.0317578	1622.86	812.437	1622.89	812.452	2	12	4.1.1.2912.3	74.4902	1.01286	21.3466	1.14856	20.3777	37.68	6	49.73	7.07	61.42	7.81
27	14.58	14.58	98.1982	gi|16329367	carbon dioxide concentrating mechanism protein; CcmK [Synechocystis sp. PCC 6803]	1	auto	0	80	EIVNPSIIR	0.00750786	1183.71	592.863	1183.7	592.86	2	11	7.1.1.1615.3	38.5427	1.36004	16.3484	1.36216	16.1214	57.02	7.42	101.05	10	110.23	10.49
27	14.58	14.58	98.1982	gi|16329367	carbon dioxide concentrating mechanism protein; CcmK [Synechocystis sp. PCC 6803]	0	auto - shared MS/MS	0	81	PHENLEYVLPIR	-0.0133713	1766.98	590	1766.99	590.005	3	13	17.1.1.3938.2	82.7659	0.85247	22.9341	1.45538	19.959	35.74	5.83	39.7	6.4	73.82	8.49
27	14.58	14.58	98.1982	gi|16329367	carbon dioxide concentrating mechanism protein; CcmK [Synechocystis sp. PCC 6803]	0	auto - shared MS/MS	0	82	YTEAVEQFR	0.00611995	1285.65	643.832	1285.64	643.829	2	12	8.1.1.1589.3	38.0895	1.53294	17.5646	1.77669	16.9398	47.48	6.78	94.84	9.7	119.72	10.91
27	14.58	14.58	98.1982	gi|16329367	carbon dioxide concentrating mechanism protein; CcmK [Synechocystis sp. PCC 6803]	1	auto	0	84	EIVNPSIIR	0.0112716	1183.72	592.865	1183.7	592.86	2	11	28.1.1.1974.3	46.1579	0.973103	25.383	1.27499	23.4993	27.24	5.1	34.54	5.92	49.29	7
27	14.58	14.58	98.1982	gi|16329367	carbon dioxide concentrating mechanism protein; CcmK [Synechocystis sp. PCC 6803]	0	auto - shared MS/MS	0	85	PHENLEYVLPIR	0.039435	1622.93	812.472	1622.89	812.452	2	11	5.1.1.2681.2	71.5517	1.3037	26.0825	1.86213	24.1566	22.84	4.69	38.8	6.24	60.36	7.68
27	14.58	14.58	98.1982	gi|16329367	carbon dioxide concentrating mechanism protein; CcmK [Synechocystis sp. PCC 6803]	0	auto - shared MS/MS	0	85	YTEAVEQFR	0.0113205	1285.65	643.834	1285.64	643.829	2	9	26.1.1.2311.2	44.6049	0.874869	25.5229	1.20452	23.2493	28.36	5.2	32.33	5.74	48.48	6.93
27	14.58	14.58	98.1982	gi|16329367	carbon dioxide concentrating mechanism protein; CcmK [Synechocystis sp. PCC 6803]	0	auto - shared MS/MS	0	86	VTLVGYEK	-0.00175131	1195.7	598.859	1195.71	598.86	2	12	12.1.1.664.2	19.944	0.491312	10.8578	1.07483	8.38623	224.04	14.53	143.43	12.49	341.75	18.17
27	14.58	14.58	98.1982	gi|16329367	carbon dioxide concentrating mechanism protein; CcmK [Synechocystis sp. PCC 6803]	1	auto	0	87	EIVNPSIIR	0.00108932	1183.71	592.86	1183.7	592.86	2	11	27.1.1.2222.3	43.4539	1.47125	26.1058	1.37841	26.1465	21.71	4.58	41.62	6.4	42.47	6.56
27	14.58	14.58	98.1982	gi|16329367	carbon dioxide concentrating mechanism protein; CcmK [Synechocystis sp. PCC 6803]	1	auto	0	89	EIVNPSIIR	0.000364872	1183.71	592.86	1183.7	592.86	2	12	8.1.1.1554.3	34.2255	1.01891	12.146	1.15245	11.6075	116.15	10.54	154.21	12.45	189.97	13.75
27	14.58	14.58	98.1982	gi|16329367	carbon dioxide concentrating mechanism protein; CcmK [Synechocystis sp. PCC 6803]	1	auto	0	89	EIVNPSIIR	-0.035604	1183.67	592.842	1183.7	592.86	2	12	10.1.1.1498.3	33.0225	1.61873	17.0445	1.33909	17.4472	49.42	6.93	104.24	10.1	93.92	9.75
27	14.58	14.58	98.1982	gi|16329367	carbon dioxide concentrating mechanism protein; CcmK [Synechocystis sp. PCC 6803]	0	auto - shared MS/MS	0	89	PHENLEYVLPIR	0.0440737	1622.93	812.474	1622.89	812.452	2	11	5.1.1.2683.3	71.824	1.19201	25.8612	1.18918	25.5417	23.95	4.8	37.2	6.08	40.42	6.4
27	14.58	14.58	98.1982	gi|16329367	carbon dioxide concentrating mechanism protein; CcmK [Synechocystis sp. PCC 6803]	0	no quant - weak signal	0	89	VNGGEVLSNHIIAR	-0.038995	1622.85	812.431	1622.89	812.45	2	10	1.1.1.1635.2	39.842					9.53	3	7.37	2.83	20.75	4.47
27	14.58	14.58	98.1982	gi|16329367	carbon dioxide concentrating mechanism protein; CcmK [Synechocystis sp. PCC 6803]	0	auto - shared MS/MS	0	89	YTEAVEQFR	0.00802254	1285.65	643.832	1285.64	643.829	2	12	27.1.1.2229.2	43.9814	0.93506	19.664	1.18556	18.2742	46.15	6.63	56.23	7.55	77.65	8.77
27	14.58	14.58	98.1982	gi|16329367	carbon dioxide concentrating mechanism protein; CcmK [Synechocystis sp. PCC 6803]	0	auto - shared MS/MS	0	89	YTEAVEQFR	-0.0232244	1285.62	643.817	1285.64	643.829	2	12	27.1.1.2230.2	44.0835	1.59989	18.6895	1.27567	19.2868	41.2	6.32	85.89	9.17	74.59	8.72
27	14.58	14.58	98.1982	gi|16329367	carbon dioxide concentrating mechanism protein; CcmK [Synechocystis sp. PCC 6803]	1	auto	0	90	EIVNPSIIR	0.00616509	1183.71	592.863	1183.7	592.86	2	12	7.1.1.1605.3	37.5386	0.995233	14.6442	1.06786	14.1467	80.62	8.77	104.55	10.25	122.18	11.05
27	14.58	14.58	98.1982	gi|16329367	carbon dioxide concentrating mechanism protein; CcmK [Synechocystis sp. PCC 6803]	1	auto	0	90	EIVNPSIIR	0.0119617	1183.72	592.866	1183.7	592.86	2	12	8.1.1.1568.3	35.7744	1.3521	10.2411	1.1563	10.4422	145.19	11.83	255.8	15.87	238.26	15.56
27	14.58	14.58	98.1982	gi|16329367	carbon dioxide concentrating mechanism protein; CcmK [Synechocystis sp. PCC 6803]	1	auto	0	90	EIVNPSIIR	-0.0218522	1183.68	592.849	1183.7	592.86	2	12	8.1.1.1569.3	35.8766	1.12803	12.7324	1.30557	12.1511	101.2	9.85	148.75	12.21	187.51	13.64
27	14.58	14.58	98.1982	gi|16329367	carbon dioxide concentrating mechanism protein; CcmK [Synechocystis sp. PCC 6803]	0	auto - shared MS/MS	0	90	PHENLEYVLPIR	-2.04146	1620.85	811.432	1622.89	812.452	2	14	3.1.1.1958.3	72.166	0.599812	15.923	0.416147	17.3868	88.91	9.17	69.49	8.43	52.51	7.35
27	14.58	14.58	98.1982	gi|16329367	carbon dioxide concentrating mechanism protein; CcmK [Synechocystis sp. PCC 6803]	0	auto - shared MS/MS	0	90	VTLVGYEK	-0.017743	1195.69	598.851	1195.71	598.86	2	11	12.1.1.650.2	18.3946	0.606478	15.9823	1.30273	12.7757	89.97	9.22	71.1	8.72	166.34	12.69
27	14.58	14.58	98.1982	gi|16329367	carbon dioxide concentrating mechanism protein; CcmK [Synechocystis sp. PCC 6803]	1	auto	0	91	EIVNPSIIR	-0.00740532	1183.7	592.856	1183.7	592.86	2	12	10.1.1.1497.3	32.9203	1.47403	19.9288	1.13353	20.7421	37.21	6	71.47	8.37	59.86	7.81
27	14.58	14.58	98.1982	gi|16329367	carbon dioxide concentrating mechanism protein; CcmK [Synechocystis sp. PCC 6803]	0	auto - no iTRAQ	0	91	PHENLEYVLPIR	0.0887318	1490.81	746.415	1490.73	746.37	2	15	14.1.1.830.2	40.8177					14.59	3.74	22.21	4.69	20.88	4.58
27	14.58	14.58	98.1982	gi|16329367	carbon dioxide concentrating mechanism protein; CcmK [Synechocystis sp. PCC 6803]	0	auto - shared MS/MS	0	91	VTLVGYEK	-0.000774726	1195.7	598.86	1195.71	598.86	2	12	12.1.1.649.2	18.2924	0.696405	12.9469	0.985859	11.5032	124.57	10.86	113.04	10.82	174.29	13.08
27	14.58	14.58	98.1982	gi|16329367	carbon dioxide concentrating mechanism protein; CcmK [Synechocystis sp. PCC 6803]	0	auto - shared MS/MS	0	91	VTLVGYEK	0.0225414	1195.73	598.871	1195.71	598.86	2	12	12.1.1.663.2	19.8417	0.482687	10.9744	1.04777	8.46853	221.97	14.46	139.61	12.33	330.07	17.86
27	14.58	14.58	98.1982	gi|16329367	carbon dioxide concentrating mechanism protein; CcmK [Synechocystis sp. PCC 6803]	0	auto - shared MS/MS	0	91	YTEAVEQFR	-0.00799534	1285.63	643.824	1285.64	643.829	2	12	28.1.1.1981.3	46.9238	0.834231	13.6355	1.26877	12.1061	102.03	9.85	110.91	10.68	183.72	13.42
27	14.58	14.58	98.1982	gi|16329367	carbon dioxide concentrating mechanism protein; CcmK [Synechocystis sp. PCC 6803]	1	auto	0	92	EIVNPSIIR	-0.0368616	1183.67	592.841	1183.7	592.86	2	12	9.1.1.1603.2	38.463	1.12244	13.3154	1.52995	12.3202	92.87	9.43	135.83	11.7	201.65	14.07
27	14.58	14.58	98.1982	gi|16329367	carbon dioxide concentrating mechanism protein; CcmK [Synechocystis sp. PCC 6803]	0	auto - shared MS/MS	0	92	YTEAVEQFR	-0.00592014	1285.64	643.826	1285.64	643.829	2	12	28.1.1.1991.3	48.0301	1.06025	21.7335	1.01292	21.6391	35.54	5.83	49.1	7	51.09	7.21
27	14.58	14.58	98.1982	gi|16329367	carbon dioxide concentrating mechanism protein; CcmK [Synechocystis sp. PCC 6803]	0	auto - shared MS/MS	0	93	PHENLEYVLPIR	-0.0435449	1622.85	812.431	1622.89	812.452	2	13	2.1.1.1903.2	63.8932	1.05787	15.3551	0.767966	16.3217	71.08	8.25	97.98	9.85	77.47	8.89
27	14.58	14.58	98.1982	gi|16329367	carbon dioxide concentrating mechanism protein; CcmK [Synechocystis sp. PCC 6803]	0	auto - shared MS/MS	0	93	PHENLEYVLPIR	-0.037197	1622.85	812.434	1622.89	812.452	2	12	2.1.1.1931.3	67.0424	0.476671	25.9974	0.66948	22.4605	39.3	6.08	24.41	5.1	37.34	6.08
27	14.58	14.58	98.1982	gi|16329367	carbon dioxide concentrating mechanism protein; CcmK [Synechocystis sp. PCC 6803]	0	auto - shared MS/MS	0	93	PHENLEYVLPIR	0.0149427	1622.91	541.976	1622.89	541.971	3	13	3.1.1.1973.3	73.8343	1.12432	24.1088	1.02579	24.1722	28.17	5.2	41.27	6.4	41.01	6.4
27	14.58	14.58	98.1982	gi|16329367	carbon dioxide concentrating mechanism protein; CcmK [Synechocystis sp. PCC 6803]	0	no quant - weak signal	0	93	SIAVGMIETLGFPAVVEAADSMVK	-1.05909	2721.39	908.139	2722.45	908.492	3	12	27.1.1.4344.3	117.792					7.48	2.65	2.67	1.73	3.08	1.73
27	14.58	14.58	98.1982	gi|16329367	carbon dioxide concentrating mechanism protein; CcmK [Synechocystis sp. PCC 6803]	1	auto	0	94	EIVNPSIIR	0.0121261	1183.72	592.866	1183.7	592.86	2	12	28.1.1.1964.2	45.0006	1.18859	14.4223	1.26956	14.0197	77.08	8.6	119.38	10.91	138.88	11.79
27	14.58	14.58	98.1982	gi|16329367	carbon dioxide concentrating mechanism protein; CcmK [Synechocystis sp. PCC 6803]	0	auto - shared MS/MS	0	94	PHENLEYVLPIR	0.0124323	1622.9	812.459	1622.89	812.452	2	13	4.1.1.2900.2	73.1113	1.10582	19.4027	1.11029	19.0575	43.84	6.48	63.17	7.94	69.08	8.31
27	14.58	14.58	98.1982	gi|16329367	carbon dioxide concentrating mechanism protein; CcmK [Synechocystis sp. PCC 6803]	0	auto - shared MS/MS	0	94	PHENLEYVLPIR	0.053229	1622.94	812.479	1622.89	812.452	2	10	5.1.1.2599.2	63.38	0.856397	28.324	0.831709	27.8312	23.12	4.69	25.8	5.1	27.29	5.2
27	14.58	14.58	98.1982	gi|16329367	carbon dioxide concentrating mechanism protein; CcmK [Synechocystis sp. PCC 6803]	0	no quant - weak signal	0	94	PHENLEYVLPIR	0.0804309	1490.81	746.411	1490.73	746.37	2	15	14.1.1.829.2	40.7156					9.5	3	8.5	3	19.41	4.36
27	14.58	14.58	98.1982	gi|16329367	carbon dioxide concentrating mechanism protein; CcmK [Synechocystis sp. PCC 6803]	0	auto - shared MS/MS	0	94	VNGGEVLSNHIIAR	-0.0223931	1622.86	812.439	1622.89	812.45	2	10	1.1.1.1620.3	38.2419					13.63	3.61	16.7	4.12	25.84	5
27	14.58	14.58	98.1982	gi|16329367	carbon dioxide concentrating mechanism protein; CcmK [Synechocystis sp. PCC 6803]	0	auto - shared MS/MS	0	95	PHENLEYVLPIR	-0.00582353	1622.88	812.449	1622.89	812.452	2	12	2.1.1.1856.2	58.7003	0.655655	26.9556	0.704383	25.7454	29.59	5.29	25.28	5.1	29.58	5.48
27	14.58	14.58	98.1982	gi|16329367	carbon dioxide concentrating mechanism protein; CcmK [Synechocystis sp. PCC 6803]	0	auto - shared MS/MS	0	95	PHENLEYVLPIR	0.00227525	1622.89	812.454	1622.89	812.452	2	13	3.1.1.1899.3	65.6467	0.518002	14.8006	0.522213	14.2031	113.53	10.34	76.63	8.94	84.14	9.17
27	14.58	14.58	98.1982	gi|16329367	carbon dioxide concentrating mechanism protein; CcmK [Synechocystis sp. PCC 6803]	0	no quant - weak signal	0	95	PHENLEYVLPIR	0.0858537	1490.81	746.413	1490.73	746.37	2	15	13.1.1.920.2	44.1623					8.3	2.83	14.21	3.74	13.22	3.61
27	14.58	14.58	98.1982	gi|16329367	carbon dioxide concentrating mechanism protein; CcmK [Synechocystis sp. PCC 6803]	0	auto - no iTRAQ	0	95	PHENLEYVLPIR	0.0408083	1490.77	746.391	1490.73	746.37	2	15	13.1.1.931.2	45.372	0.970895	30.4493	1.05805	29.229	18.86	4.24	23.86	4.9	28.32	5.29
27	14.58	14.58	98.1982	gi|16329367	carbon dioxide concentrating mechanism protein; CcmK [Synechocystis sp. PCC 6803]	0	auto - shared MS/MS	0	95	VTLVGYEK	-0.0144734	1195.69	598.853	1195.71	598.86	2	10	13.1.1.681.2	19.8108	1.09074	24.2625	1.09716	23.8329	28.2	5.2	40.08	6.32	43.91	6.63
27	14.58	14.58	98.1982	gi|16329367	carbon dioxide concentrating mechanism protein; CcmK [Synechocystis sp. PCC 6803]	1	auto	0	96	EIVNPSIIR	0.0106099	1183.72	592.865	1183.7	592.86	2	11	27.1.1.2223.3	43.556	1.02325	26.1539	1.48052	23.8234	25.11	4.9	33.48	5.83	52.76	7.21
27	14.58	14.58	98.1982	gi|16329367	carbon dioxide concentrating mechanism protein; CcmK [Synechocystis sp. PCC 6803]	0	auto - shared MS/MS	0	96	GFPAVVEAADSMVK	0.022597	1707.93	854.974	1707.91	854.963	2	13	12.1.1.973.2	54.1681	1.07983	29.0031	1.23211	27.6508	19.85	4.36	27.93	5.29	34.71	5.83
27	14.58	14.58	98.1982	gi|16329367	carbon dioxide concentrating mechanism protein; CcmK [Synechocystis sp. PCC 6803]	0	auto - shared MS/MS	0	96	PHENLEYVLPIR	0.0296444	1622.92	812.467	1622.89	812.452	2	11	4.1.1.2783.3	60.5315	0.616979	30.1906	0.48307	31.6121	24.33	4.8	19.56	4.47	16.68	4.12
27	14.58	14.58	98.1982	gi|16329367	carbon dioxide concentrating mechanism protein; CcmK [Synechocystis sp. PCC 6803]	0	auto - shared MS/MS	0	96	PHENLEYVLPIR	0.0418585	1623.92	812.965	1623.87	812.944	2	13	4.1.1.2787.3	60.9741	1.29474	22.3023	1.21025	22.3135	31.16	5.48	52.57	7.21	53.52	7.35
27	14.58	14.58	98.1982	gi|16329367	carbon dioxide concentrating mechanism protein; CcmK [Synechocystis sp. PCC 6803]	0	auto - shared MS/MS	0	96	VTLVGYEK	-0.021595	1195.68	598.849	1195.71	598.86	2	10	11.1.1.1490.3	30.2291	0.41527	27.9542	0.97113	20.6919	38.31	6	20.73	4.8	52.8	7.14
27	14.58	14.58	98.1982	gi|16329367	carbon dioxide concentrating mechanism protein; CcmK [Synechocystis sp. PCC 6803]	0	auto - shared MS/MS	0	97	GFPAVVEAADSMVK	0.0130333	1707.92	570.315	1707.91	570.311	3	13	10.1.1.1810.3	67.5476	0.676677	19.1095	0.915438	17.1175	58.09	7.42	51.22	7.28	75.47	8.6
27	14.58	14.58	98.1982	gi|16329367	carbon dioxide concentrating mechanism protein; CcmK [Synechocystis sp. PCC 6803]	0	auto - shared MS/MS	0	97	PHENLEYVLPIR	0.00418667	1622.89	812.455	1622.89	812.452	2	12	2.1.1.1930.3	66.9403	1.01631	22.978	1.02044	22.5396	32.44	5.57	42.96	6.56	46.98	6.86
27	14.58	14.58	98.1982	gi|16329367	carbon dioxide concentrating mechanism protein; CcmK [Synechocystis sp. PCC 6803]	0	auto - shared MS/MS	0	97	PHENLEYVLPIR	0.0210024	1622.91	812.463	1622.89	812.452	2	12	5.1.1.2682.2	71.6538	0.837979	27.3005	0.96704	25.8642	25.24	4.9	27.56	5.29	34.64	5.92
27	14.58	14.58	98.1982	gi|16329367	carbon dioxide concentrating mechanism protein; CcmK [Synechocystis sp. PCC 6803]	0	no quant - weak signal	0	97	PHENLEYVLPIR	-0.0263796	1504.78	753.396	1504.8	753.409	2	13	13.1.1.949.3	47.4154					2.98	1.73	11.47	3.32	7.83	2.83
27	14.58	14.58	98.1982	gi|16329367	carbon dioxide concentrating mechanism protein; CcmK [Synechocystis sp. PCC 6803]	0	auto - no iTRAQ	0	97	PHENLEYVLPIR	0.0101232	1504.8	753.409	1504.79	753.404	2	15	13.1.1.969.3	49.6295					11.43	3.32	19.05	4.36	24.66	4.9
27	14.58	14.58	98.1982	gi|16329367	carbon dioxide concentrating mechanism protein; CcmK [Synechocystis sp. PCC 6803]	0	no quant - weak signal	0	97	PHENLEYVLPIR	0.0590682	1490.79	746.4	1490.73	746.37	2	15	14.1.1.815.2	39.1664					2.96	1.73	12.49	3.46	9.8	3.16
27	14.58	14.58	98.1982	gi|16329367	carbon dioxide concentrating mechanism protein; CcmK [Synechocystis sp. PCC 6803]	0	no quant - weak signal	0	97	PHENLEYVLPIR	0.057115	1490.78	746.399	1490.73	746.37	2	15	14.1.1.816.2	39.2685					10.46	3.16	14.04	3.74	13.65	3.74
27	14.58	14.58	98.1982	gi|16329367	carbon dioxide concentrating mechanism protein; CcmK [Synechocystis sp. PCC 6803]	0	auto - shared MS/MS	0	97	PHENLEYVLPIR	-0.0124558	1766.98	590	1766.99	590.005	3	13	17.1.1.4084.2	86.2734	0.560359	26.5116	0.777764	23.2906	33.91	5.66	24.76	5.1	37.43	6.08
27	14.58	14.58	98.1982	gi|16329367	carbon dioxide concentrating mechanism protein; CcmK [Synechocystis sp. PCC 6803]	0	auto - shared MS/MS	0	97	YTEAVEQFR	-0.0393362	1285.6	643.809	1285.64	643.829	2	11	27.1.1.2243.2	45.2238	1.11806	20.6108	1.08002	20.4056	38.61	6.08	56.25	7.48	59.18	7.68
27	14.58	14.58	98.1982	gi|16329367	carbon dioxide concentrating mechanism protein; CcmK [Synechocystis sp. PCC 6803]	1	auto	0	98	EIVNPSIIR	-0.0220331	1183.68	592.849	1183.7	592.86	2	13	7.1.1.1616.3	38.6449	0.914559	15.8495	0.740069	16.4018	71.36	8.25	85.04	9.22	74.95	8.72
27	14.58	14.58	98.1982	gi|16329367	carbon dioxide concentrating mechanism protein; CcmK [Synechocystis sp. PCC 6803]	1	auto	0	98	EIVNPSIIR	-0.0216026	1183.68	592.849	1183.7	592.86	2	13	9.1.1.1593.3	37.4075	1.20832	8.24529	1.24989	8.06853	234.26	15	368.84	19.16	415.54	20.4
27	14.58	14.58	98.1982	gi|16329367	carbon dioxide concentrating mechanism protein; CcmK [Synechocystis sp. PCC 6803]	0	auto - shared MS/MS	0	98	PHENLEYVLPIR	0.0319719	1622.92	541.981	1622.89	541.971	3	13	3.1.1.1918.2	67.6895	1.03818	29.2526	1.18973	27.8243	19.87	4.36	26.88	5.2	33.55	5.74
27	14.58	14.58	98.1982	gi|16329367	carbon dioxide concentrating mechanism protein; CcmK [Synechocystis sp. PCC 6803]	0	auto - shared MS/MS	0	98	PHENLEYVLPIR	-0.0215038	1622.87	812.442	1622.89	812.452	2	15	4.1.1.2780.2	60.1401	1.13399	20.0568	1.20226	19.4778	40.68	6.25	60.11	7.75	69.41	8.31
27	14.58	14.58	98.1982	gi|16329367	carbon dioxide concentrating mechanism protein; CcmK [Synechocystis sp. PCC 6803]	0	auto - shared MS/MS	0	98	VTLVGYEK	0.0262994	1195.73	598.873	1195.71	598.86	2	11	13.1.1.680.2	19.7597	0.42057	27.4712	1.04798	20.047	39.36	6.08	21.57	4.9	58.54	7.48
27	14.58	14.58	98.1982	gi|16329367	carbon dioxide concentrating mechanism protein; CcmK [Synechocystis sp. PCC 6803]	0	auto - shared MS/MS	0	98	YTEAVEQFR	-0.00927666	1285.63	643.824	1285.64	643.829	2	13	7.1.1.1631.2	40.1596	0.811568	17.6565	0.685459	18.0605	61.04	7.62	64.55	8.06	59.38	7.75
27	14.58	14.58	98.1982	gi|16329367	carbon dioxide concentrating mechanism protein; CcmK [Synechocystis sp. PCC 6803]	1	auto	0	98	YTEAVEQFR	0.028215	1285.67	643.843	1285.64	643.829	2	13	8.1.1.1588.3	37.9874	1.54139	17.1732	1.52649	16.9923	49.52	6.93	99.46	9.9	107.28	10.34
27	14.58	14.58	98.1982	gi|16329367	carbon dioxide concentrating mechanism protein; CcmK [Synechocystis sp. PCC 6803]	1	auto	0	98	YTEAVEQFR	0.00956814	1285.65	643.833	1285.64	643.829	2	13	9.1.1.1614.3	39.7397	1.05755	15.6111	1.05606	15.357	68.99	8.12	95.07	9.75	103.4	10.2
27	14.58	14.58	98.1982	gi|16329367	carbon dioxide concentrating mechanism protein; CcmK [Synechocystis sp. PCC 6803]	0	auto - shared MS/MS	0	98	YTEAVEQFR	-0.0220486	1285.62	643.817	1285.64	643.829	2	13	9.1.1.1615.3	39.8418	0.928286	15.9597	1.10847	15.0275	70.28	8.19	85.01	9.27	110.56	10.49
27	14.58	14.58	98.1982	gi|16329367	carbon dioxide concentrating mechanism protein; CcmK [Synechocystis sp. PCC 6803]	0	auto - shared MS/MS	0	98	YTEAVEQFR	0.00836213	1285.65	643.833	1285.64	643.829	2	13	28.1.1.1970.3	45.7155	0.86085	13.9045	0.806376	13.8346	95.63	9.54	107.27	10.39	109.44	10.49
27	14.58	14.58	98.1982	gi|16329367	carbon dioxide concentrating mechanism protein; CcmK [Synechocystis sp. PCC 6803]	0	auto - shared MS/MS	0	98	YTEAVEQFR	0.0161747	1285.66	643.837	1285.64	643.829	2	13	28.1.1.1980.3	46.8217	1.02159	11.9053	0.965787	11.8471	120.33	10.72	160.18	12.65	164.93	12.88
27	14.58	14.58	98.1982	gi|16329367	carbon dioxide concentrating mechanism protein; CcmK [Synechocystis sp. PCC 6803]	1	auto	2	99	EIVNPSIIR	-0.0141561	1183.69	592.852	1183.7	592.86	2	14	9.1.1.1602.2	38.3609	1.44468	13.1861	1.54836	12.8616	85.85	9.11	161.61	12.65	188.65	13.71
27	14.58	14.58	98.1982	gi|16329367	carbon dioxide concentrating mechanism protein; CcmK [Synechocystis sp. PCC 6803]	0	auto - shared MS/MS	2	99	GFPAVVEAADSMVK	0.0122557	1707.92	854.969	1707.91	854.963	2	21	10.1.1.1801.2	66.5092	0.738784	11.002	1.25979	9.4378	167.66	12.61	161.4	12.96	299.76	17.09
27	14.58	14.58	98.1982	gi|16329367	carbon dioxide concentrating mechanism protein; CcmK [Synechocystis sp. PCC 6803]	0	auto - shared MS/MS	2	99	PHENLEYVLPIR	0.00593743	1622.9	812.455	1622.89	812.452	2	20	3.1.1.1967.3	73.1704	0.933193	10.0043	1.07464	9.50055	178.3	13.04	216.81	14.8	271.93	16.49
27	14.58	14.58	98.1982	gi|16329367	carbon dioxide concentrating mechanism protein; CcmK [Synechocystis sp. PCC 6803]	1	auto	2	99	SIAVGMIETLGFPAVVEAADSMVK	-0.0052329	2722.45	908.49	2722.45	908.492	3	19	27.1.1.4342.3	117.57			1.33761	29.3189	16.92	4	14.11	3.87	32.12	5.57
27	14.58	14.58	98.1982	gi|16329367	carbon dioxide concentrating mechanism protein; CcmK [Synechocystis sp. PCC 6803]	0	no quant - weak signal	2	99	VNGGEVLSNHIIAR	0.0243046	1622.91	812.462	1622.89	812.45	2	13	14.1.1.665.2	22.5687					8.28	2.83	15.12	3.87	17.74	4.24
27	14.58	14.58	98.1982	gi|16329367	carbon dioxide concentrating mechanism protein; CcmK [Synechocystis sp. PCC 6803]	0	auto - shared MS/MS	2	99	VTLVGYEK	0.0116089	1195.72	598.866	1195.71	598.86	2	11	11.1.1.1489.3	30.1267	0.534546	26.2753	1.08596	20.8935	36.05	5.83	25.11	5.2	55.56	7.35
27	14.58	14.58	98.1982	gi|16329367	carbon dioxide concentrating mechanism protein; CcmK [Synechocystis sp. PCC 6803]	0	auto - shared MS/MS	2	99	YTEAVEQFR	-0.00964287	1285.63	643.824	1285.64	643.829	2	15	7.1.1.1644.3	41.6404	1.11273	14.5234	1.35434	13.7359	78.28	8.66	113.5	10.68	150.46	12.25
27	14.58	14.58	98.1982	gi|16329367	carbon dioxide concentrating mechanism protein; CcmK [Synechocystis sp. PCC 6803]	1	auto	0	99	EIVNPSIIR	-0.0090291	1183.7	592.855	1183.7	592.86	2	13	9.1.1.1592.3	37.3054	1.13434	9.60349	1.24454	9.27221	177.33	13.04	262.11	16.19	313.21	17.69
27	14.58	14.58	98.1982	gi|16329367	carbon dioxide concentrating mechanism protein; CcmK [Synechocystis sp. PCC 6803]	0	auto - shared MS/MS	0	99	GFPAVVEAADSMVK	0.0245529	1707.94	854.975	1707.91	854.963	2	20	9.1.1.1886.3	69.8373	0.762397	19.0234	1.06208	17.0829	54.8	7.21	54.44	7.48	82.6	9
27	14.58	14.58	98.1982	gi|16329367	carbon dioxide concentrating mechanism protein; CcmK [Synechocystis sp. PCC 6803]	0	auto - shared MS/MS	0	99	GFPAVVEAADSMVK	0.0157958	1707.93	854.971	1707.91	854.963	2	20	10.1.1.1811.2	67.6158	0.575199	9.13467	1.0298	7.55107	282.84	16.34	211.99	15	413.37	20.1
27	14.58	14.58	98.1982	gi|16329367	carbon dioxide concentrating mechanism protein; CcmK [Synechocystis sp. PCC 6803]	0	auto - shared MS/MS	0	99	GFPAVVEAADSMVK	-0.000439796	1707.91	854.962	1707.91	854.963	2	21	10.1.1.1812.2	67.7179	0.703094	8.72181	1.07179	7.63161	273.37	16.09	250.45	16.12	415.82	20.2
27	14.58	14.58	98.1982	gi|16329367	carbon dioxide concentrating mechanism protein; CcmK [Synechocystis sp. PCC 6803]	0	auto - shared MS/MS	0	99	GFPAVVEAADSMVK	0.0242188	1707.94	854.975	1707.91	854.963	2	21	10.1.1.1821.2	68.7224	0.89667	10.4453	1.12441	9.7026	166.93	12.61	195.04	14.07	266.38	16.22
27	14.58	14.58	98.1982	gi|16329367	carbon dioxide concentrating mechanism protein; CcmK [Synechocystis sp. PCC 6803]	0	auto - shared MS/MS	0	99	GFPAVVEAADSMVK	-0.000928085	1707.91	854.962	1707.91	854.963	2	20	10.1.1.1822.2	68.8246	0.68349	11.1152	1.25349	9.31666	172.14	12.77	153.31	12.69	306.23	17.26
27	14.58	14.58	98.1982	gi|16329367	carbon dioxide concentrating mechanism protein; CcmK [Synechocystis sp. PCC 6803]	0	auto - shared MS/MS	0	99	GFPAVVEAADSMVK	0.0293864	1707.94	854.977	1707.91	854.963	2	22	11.1.1.1823.3	67.125	0.575826	12.6514	0.996271	10.535	147.23	11.79	110.47	10.82	208.17	14.25
27	14.58	14.58	98.1982	gi|16329367	carbon dioxide concentrating mechanism protein; CcmK [Synechocystis sp. PCC 6803]	0	auto - shared MS/MS	0	99	GFPAVVEAADSMVK	-0.0136558	1707.9	854.956	1707.91	854.963	2	15	9.1.1.1887.3	69.9394	0.73176	17.5921	0.916148	16.1612	65.39	7.87	62.35	8	85.02	9.17
27	14.58	14.58	98.1982	gi|16329367	carbon dioxide concentrating mechanism protein; CcmK [Synechocystis sp. PCC 6803]	0	auto - shared MS/MS	0	99	GFPAVVEAADSMVK	0.0184492	1707.93	854.972	1707.91	854.963	2	18	9.1.1.1896.3	70.9446	0.794619	19.6289	1.24682	17.2296	50.54	6.93	52.33	7.35	89.43	9.33
27	14.58	14.58	98.1982	gi|16329367	carbon dioxide concentrating mechanism protein; CcmK [Synechocystis sp. PCC 6803]	0	auto - shared MS/MS	0	99	GFPAVVEAADSMVK	-0.0253748	1707.89	854.95	1707.91	854.963	2	16	9.1.1.1897.3	71.0468	0.642616	20.1544	0.917236	17.7628	53.92	7.14	45.15	6.86	70.19	8.31
27	14.58	14.58	98.1982	gi|16329367	carbon dioxide concentrating mechanism protein; CcmK [Synechocystis sp. PCC 6803]	0	auto - shared MS/MS	0	99	GFPAVVEAADSMVK	-0.00117223	1707.91	854.962	1707.91	854.963	2	19	10.1.1.1802.2	66.6113	0.69894	9.97533	1.10612	8.63973	210.07	14.11	191.32	14.11	329.77	17.92
27	14.58	14.58	98.1982	gi|16329367	carbon dioxide concentrating mechanism protein; CcmK [Synechocystis sp. PCC 6803]	0	auto - shared MS/MS	0	99	GFPAVVEAADSMVK	0.0282313	1707.94	570.32	1707.91	570.311	3	15	10.1.1.1809.3	67.4455	0.586053	23.3442	1.50907	17.932	43.41	6.4	33.15	6	92.97	9.49
27	14.58	14.58	98.1982	gi|16329367	carbon dioxide concentrating mechanism protein; CcmK [Synechocystis sp. PCC 6803]	0	auto - shared MS/MS	0	99	GFPAVVEAADSMVK	0.0240198	1707.93	570.319	1707.91	570.311	3	14	10.1.1.1821.3	68.7735	1.15865	23.9521	0.904368	24.9884	28.15	5.2	42.5	6.48	36.13	6.08
27	14.58	14.58	98.1982	gi|16329367	carbon dioxide concentrating mechanism protein; CcmK [Synechocystis sp. PCC 6803]	0	auto - shared MS/MS	0	99	GFPAVVEAADSMVK	0.00827249	1707.92	570.314	1707.91	570.311	3	12	10.1.1.1822.3	68.8756	0.638884	27.3357	1.17151	22.745	29.61	5.29	24.65	5.1	49.23	6.93
27	14.58	14.58	98.1982	gi|16329367	carbon dioxide concentrating mechanism protein; CcmK [Synechocystis sp. PCC 6803]	0	auto - shared MS/MS	0	99	GFPAVVEAADSMVK	0.0151855	1707.93	854.97	1707.91	854.963	2	18	10.1.1.1831.2	69.829	0.890926	16.1232	1.134	14.9283	70.35	8.19	81.67	9.11	113.22	10.58
27	14.58	14.58	98.1982	gi|16329367	carbon dioxide concentrating mechanism protein; CcmK [Synechocystis sp. PCC 6803]	0	auto - shared MS/MS	0	99	GFPAVVEAADSMVK	-0.00556683	1707.91	854.96	1707.91	854.963	2	18	10.1.1.1832.2	69.9311	0.887218	16.5102	1.14201	15.2245	67.21	8	77.7	8.89	108.93	10.34
27	14.58	14.58	98.1982	gi|16329367	carbon dioxide concentrating mechanism protein; CcmK [Synechocystis sp. PCC 6803]	0	auto - shared MS/MS	0	99	GFPAVVEAADSMVK	0.0325603	1707.94	854.979	1707.91	854.963	2	18	11.1.1.1813.2	65.9668	0.740463	19.4175	1.2723	16.6175	53.77	7.14	51.88	7.35	97.09	9.7
27	14.58	14.58	98.1982	gi|16329367	carbon dioxide concentrating mechanism protein; CcmK [Synechocystis sp. PCC 6803]	0	auto - shared MS/MS	0	99	GFPAVVEAADSMVK	0.02194	1707.93	854.974	1707.91	854.963	2	17	11.1.1.1814.2	66.069	1.09279	17.4631	1.02514	17.4462	54.3	7.21	77.32	8.77	79	8.94
27	14.58	14.58	98.1982	gi|16329367	carbon dioxide concentrating mechanism protein; CcmK [Synechocystis sp. PCC 6803]	0	auto - shared MS/MS	0	99	GFPAVVEAADSMVK	-0.0188324	1707.89	854.953	1707.91	854.963	2	19	11.1.1.1824.3	67.2277	0.788026	12.1188	1.11821	10.8592	132.7	11.22	136.26	11.83	210.59	14.35
27	14.58	14.58	98.1982	gi|16329367	carbon dioxide concentrating mechanism protein; CcmK [Synechocystis sp. PCC 6803]	0	auto - shared MS/MS	0	99	GFPAVVEAADSMVK	0.00729121	1707.92	854.966	1707.91	854.963	2	18	11.1.1.1833.3	68.2336	0.809879	19.115	1.15201	17.1867	52.62	7.07	55.53	7.55	86.03	9.22
27	14.58	14.58	98.1982	gi|16329367	carbon dioxide concentrating mechanism protein; CcmK [Synechocystis sp. PCC 6803]	0	auto - shared MS/MS	0	99	GFPAVVEAADSMVK	0.00900024	1707.92	854.967	1707.91	854.963	2	17	11.1.1.1834.3	68.3361	1.00853	20.0429	1.30907	18.5779	42.91	6.4	56.39	7.55	79.72	8.83
27	14.58	14.58	98.1982	gi|16329367	carbon dioxide concentrating mechanism protein; CcmK [Synechocystis sp. PCC 6803]	0	auto - shared MS/MS	0	99	PHENLEYVLPIR	-0.0337789	1622.86	812.436	1622.89	812.452	2	15	2.1.1.1877.2	61.0152	0.761672	19.7488	0.769957	19.182	50.58	6.93	50.2	7.14	55.27	7.42
27	14.58	14.58	98.1982	gi|16329367	carbon dioxide concentrating mechanism protein; CcmK [Synechocystis sp. PCC 6803]	0	auto - shared MS/MS	0	99	PHENLEYVLPIR	-0.000452203	1622.89	812.452	1622.89	812.452	2	15	2.1.1.1902.2	63.791	1.24605	17.3574	0.886332	18.4833	52	7.07	84.43	9.11	65.41	8.19
27	14.58	14.58	98.1982	gi|16329367	carbon dioxide concentrating mechanism protein; CcmK [Synechocystis sp. PCC 6803]	0	auto - shared MS/MS	0	99	PHENLEYVLPIR	-0.00155088	1622.89	812.452	1622.89	812.452	2	13	2.1.1.1980.3	72.4722	0.48607	29.6671	0.674521	25.7314	29.73	5.29	18.83	4.47	28.46	5.29
27	14.58	14.58	98.1982	gi|16329367	carbon dioxide concentrating mechanism protein; CcmK [Synechocystis sp. PCC 6803]	0	auto - shared MS/MS	0	99	PHENLEYVLPIR	0.000566236	1622.89	812.453	1622.89	812.452	2	14	3.1.1.1865.2	61.8338	0.747706	22.3305	0.928179	20.5701	40.06	6.16	39.03	6.32	52.77	7.21
27	14.58	14.58	98.1982	gi|16329367	carbon dioxide concentrating mechanism protein; CcmK [Synechocystis sp. PCC 6803]	0	auto - shared MS/MS	0	99	PHENLEYVLPIR	-0.016646	1622.87	812.444	1622.89	812.452	2	14	3.1.1.1866.2	61.936	0.977107	23.9798	1.14507	22.7115	30.38	5.39	38.68	6.24	49.37	7
27	14.58	14.58	98.1982	gi|16329367	carbon dioxide concentrating mechanism protein; CcmK [Synechocystis sp. PCC 6803]	0	auto - shared MS/MS	0	99	PHENLEYVLPIR	0.0147266	1622.91	812.46	1622.89	812.452	2	17	3.1.1.1877.2	63.1615	0.772981	14.2423	0.996299	13.0309	96.92	9.59	97.62	10	137.04	11.62
27	14.58	14.58	98.1982	gi|16329367	carbon dioxide concentrating mechanism protein; CcmK [Synechocystis sp. PCC 6803]	0	auto - shared MS/MS	0	99	PHENLEYVLPIR	-0.0148149	1622.88	812.445	1622.89	812.452	2	17	3.1.1.1878.2	63.2636	0.893075	13.5064	0.915125	13.152	99.75	9.75	116.08	10.82	129.55	11.4
27	14.58	14.58	98.1982	gi|16329367	carbon dioxide concentrating mechanism protein; CcmK [Synechocystis sp. PCC 6803]	0	auto - shared MS/MS	0	99	PHENLEYVLPIR	0.00944948	1622.9	541.974	1622.89	541.971	3	14	3.1.1.1885.3	64.0976	1.5664	28.7424	1.23801	29.655	17.53	4.12	35.78	5.92	30.8	5.57
27	14.58	14.58	98.1982	gi|16329367	carbon dioxide concentrating mechanism protein; CcmK [Synechocystis sp. PCC 6803]	0	auto - shared MS/MS	0	99	PHENLEYVLPIR	-0.0258905	1622.86	541.962	1622.89	541.971	3	14	3.1.1.1886.3	64.1997	0.673527	27.3422	0.983801	24.0417	28.52	5.2	25.03	5.1	39.82	6.24
27	14.58	14.58	98.1982	gi|16329367	carbon dioxide concentrating mechanism protein; CcmK [Synechocystis sp. PCC 6803]	0	auto - shared MS/MS	0	99	PHENLEYVLPIR	0.0127735	1622.9	812.459	1622.89	812.452	2	19	3.1.1.1887.2	64.2678	0.880799	9.39505	1.0397	8.84617	207.97	14.07	238.69	15.56	306.87	17.49
27	14.58	14.58	98.1982	gi|16329367	carbon dioxide concentrating mechanism protein; CcmK [Synechocystis sp. PCC 6803]	0	auto - shared MS/MS	0	99	PHENLEYVLPIR	-0.0242145	1622.87	812.44	1622.89	812.452	2	18	3.1.1.1888.2	64.37	0.713898	9.45727	0.992277	8.45879	230.06	14.76	214.01	14.87	323.98	17.86
27	14.58	14.58	98.1982	gi|16329367	carbon dioxide concentrating mechanism protein; CcmK [Synechocystis sp. PCC 6803]	0	auto - shared MS/MS	0	99	PHENLEYVLPIR	0.0275772	1622.92	541.98	1622.89	541.971	3	14	3.1.1.1895.2	65.153	1.18929	27.7119	1.07604	27.8766	20.83	4.47	32.28	5.66	31.81	5.66
27	14.58	14.58	98.1982	gi|16329367	carbon dioxide concentrating mechanism protein; CcmK [Synechocystis sp. PCC 6803]	0	auto - shared MS/MS	0	99	PHENLEYVLPIR	0.0160414	1622.91	541.976	1622.89	541.971	3	14	3.1.1.1896.2	65.2552	0.829125	28.4744	0.551152	31.4808	23.14	4.69	25	5	18.1	4.36
27	14.58	14.58	98.1982	gi|16329367	carbon dioxide concentrating mechanism protein; CcmK [Synechocystis sp. PCC 6803]	0	auto - shared MS/MS	0	99	PHENLEYVLPIR	-2.08431	1620.81	811.41	1622.89	812.452	2	16	3.1.1.1900.3	65.7488	0.583822	14.0912	0.425922	15.0909	115.44	10.44	87.82	9.49	69.78	8.43
27	14.58	14.58	98.1982	gi|16329367	carbon dioxide concentrating mechanism protein; CcmK [Synechocystis sp. PCC 6803]	0	auto - shared MS/MS	0	99	PHENLEYVLPIR	0.0323381	1622.92	541.981	1622.89	541.971	3	14	3.1.1.1905.3	66.3106			1.37462	30.5169	15.67	3.87	21.83	4.69	30.57	5.48
27	14.58	14.58	98.1982	gi|16329367	carbon dioxide concentrating mechanism protein; CcmK [Synechocystis sp. PCC 6803]	0	auto - shared MS/MS	0	99	PHENLEYVLPIR	-0.024975	1622.87	541.962	1622.89	541.971	3	15	3.1.1.1906.3	66.4128	1.00203	29.4307	0.996885	28.8775	19.89	4.36	25.97	5.1	28.14	5.29
27	14.58	14.58	98.1982	gi|16329367	carbon dioxide concentrating mechanism protein; CcmK [Synechocystis sp. PCC 6803]	0	auto - shared MS/MS	0	99	PHENLEYVLPIR	0.011919	1622.9	812.458	1622.89	812.452	2	14	3.1.1.1911.3	66.9745	0.409668	16.4647	0.451376	15.147	108.54	10.1	57.94	7.87	69.53	8.31
27	14.58	14.58	98.1982	gi|16329367	carbon dioxide concentrating mechanism protein; CcmK [Synechocystis sp. PCC 6803]	0	auto - shared MS/MS	0	99	PHENLEYVLPIR	0.0167738	1622.91	541.976	1622.89	541.971	3	13	3.1.1.1917.2	67.5874	0.775635	27.8233	0.847608	26.4657	25.28	4.9	25.55	5.1	30.41	5.48
27	14.58	14.58	98.1982	gi|16329367	carbon dioxide concentrating mechanism protein; CcmK [Synechocystis sp. PCC 6803]	0	auto - shared MS/MS	0	99	PHENLEYVLPIR	0.00560419	1622.9	541.972	1622.89	541.971	3	14	3.1.1.1931.2	69.1363	0.764589	28.6491	1.22669	24.9424	24.24	4.8	24.15	5	42.2	6.4
27	14.58	14.58	98.1982	gi|16329367	carbon dioxide concentrating mechanism protein; CcmK [Synechocystis sp. PCC 6803]	0	auto - shared MS/MS	0	99	PHENLEYVLPIR	0.00935546	1622.9	812.457	1622.89	812.452	2	19	3.1.1.1941.2	70.2426	1.00274	11.5495	1.38737	10.5856	129.81	11.14	169.61	13.11	255.59	15.84
27	14.58	14.58	98.1982	gi|16329367	carbon dioxide concentrating mechanism protein; CcmK [Synechocystis sp. PCC 6803]	0	auto - shared MS/MS	0	99	PHENLEYVLPIR	-0.0460655	1622.84	812.429	1622.89	812.452	2	17	3.1.1.1942.2	70.3447	0.887053	10.9266	1.10693	10.1534	153.34	12.08	177.24	13.42	240.89	15.43
27	14.58	14.58	98.1982	gi|16329367	carbon dioxide concentrating mechanism protein; CcmK [Synechocystis sp. PCC 6803]	0	auto - shared MS/MS	0	99	PHENLEYVLPIR	0.0215347	1622.91	541.978	1622.89	541.971	3	15	3.1.1.1943.2	70.4639	1.63873	31.477			14.41	3.74	30.77	5.48	24.61	5
27	14.58	14.58	98.1982	gi|16329367	carbon dioxide concentrating mechanism protein; CcmK [Synechocystis sp. PCC 6803]	0	auto - shared MS/MS	0	99	PHENLEYVLPIR	-0.0220452	1622.87	541.963	1622.89	541.971	3	15	3.1.1.1944.2	70.566					12.34	3.46	26.67	5.1	21.28	4.69
27	14.58	14.58	98.1982	gi|16329367	carbon dioxide concentrating mechanism protein; CcmK [Synechocystis sp. PCC 6803]	0	auto - shared MS/MS	0	99	PHENLEYVLPIR	0.00398427	1622.89	812.454	1622.89	812.452	2	18	3.1.1.1951.2	71.3489	0.96262	10.1692	1.00916	9.85735	169.78	12.73	212.96	14.63	243.16	15.56
27	14.58	14.58	98.1982	gi|16329367	carbon dioxide concentrating mechanism protein; CcmK [Synechocystis sp. PCC 6803]	0	auto - shared MS/MS	0	99	PHENLEYVLPIR	-0.0212847	1622.87	812.442	1622.89	812.452	2	18	3.1.1.1952.2	71.4511	0.897226	9.81513	1.08948	9.18022	188.98	13.42	220.94	14.97	292.2	17
27	14.58	14.58	98.1982	gi|16329367	carbon dioxide concentrating mechanism protein; CcmK [Synechocystis sp. PCC 6803]	0	auto - shared MS/MS	0	99	PHENLEYVLPIR	0.00267445	1622.89	541.972	1622.89	541.971	3	14	3.1.1.1953.3	71.6213	0.907058	23.5848	1.12644	21.9407	32.54	5.57	38.46	6.24	52.02	7.14
27	14.58	14.58	98.1982	gi|16329367	carbon dioxide concentrating mechanism protein; CcmK [Synechocystis sp. PCC 6803]	0	auto - shared MS/MS	0	99	PHENLEYVLPIR	-0.0328487	1622.86	541.96	1622.89	541.971	3	14	3.1.1.1954.3	71.7234	1.04711	28.5292	1.58009	25.8082	20.91	4.47	28.53	5.39	46.89	6.78
27	14.58	14.58	98.1982	gi|16329367	carbon dioxide concentrating mechanism protein; CcmK [Synechocystis sp. PCC 6803]	0	auto - shared MS/MS	0	99	PHENLEYVLPIR	0.00532706	1622.9	812.455	1622.89	812.452	2	15	3.1.1.1957.3	72.0639	0.746349	16.63	0.457527	18.8165	71.69	8.25	69.72	8.37	46.55	6.93
27	14.58	14.58	98.1982	gi|16329367	carbon dioxide concentrating mechanism protein; CcmK [Synechocystis sp. PCC 6803]	0	auto - shared MS/MS	0	99	PHENLEYVLPIR	-0.00996006	1622.88	541.967	1622.89	541.971	3	14	3.1.1.1963.3	72.7278	0.679563	25.4232	0.921494	22.7632	32.75	5.57	29	5.48	42.83	6.48
27	14.58	14.58	98.1982	gi|16329367	carbon dioxide concentrating mechanism protein; CcmK [Synechocystis sp. PCC 6803]	0	auto - shared MS/MS	0	99	PHENLEYVLPIR	-0.046948	1622.84	541.955	1622.89	541.971	3	14	3.1.1.1964.3	72.8299	1.0398	21.81	0.925558	22.0109	35.56	5.83	48.18	6.93	46.71	6.86
27	14.58	14.58	98.1982	gi|16329367	carbon dioxide concentrating mechanism protein; CcmK [Synechocystis sp. PCC 6803]	0	auto - shared MS/MS	0	99	PHENLEYVLPIR	-0.0256794	1622.86	812.44	1622.89	812.452	2	16	3.1.1.1968.3	73.2725	0.86548	10.2177	1.12443	9.39631	177.61	13	200.3	14.28	283.43	16.7
27	14.58	14.58	98.1982	gi|16329367	carbon dioxide concentrating mechanism protein; CcmK [Synechocystis sp. PCC 6803]	0	auto - shared MS/MS	0	99	PHENLEYVLPIR	-0.0348628	1622.86	541.959	1622.89	541.971	3	15	3.1.1.1974.3	73.9364	1.29384	24.9804	1.6232	23.5788	24.93	4.9	42.03	6.48	57.43	7.48
27	14.58	14.58	98.1982	gi|16329367	carbon dioxide concentrating mechanism protein; CcmK [Synechocystis sp. PCC 6803]	0	auto - shared MS/MS	0	99	PHENLEYVLPIR	0.0149708	1622.91	812.46	1622.89	812.452	2	18	3.1.1.1979.3	74.4982	0.799223	13.5415	1.00576	12.5008	105.27	10	109.63	10.58	150.26	12.21
27	14.58	14.58	98.1982	gi|16329367	carbon dioxide concentrating mechanism protein; CcmK [Synechocystis sp. PCC 6803]	0	auto - shared MS/MS	0	99	PHENLEYVLPIR	-0.0328816	1622.86	812.436	1622.89	812.452	2	16	3.1.1.1980.3	74.6003	1.01459	14.2072	0.961217	14.1516	84.77	9	112.07	10.58	115.64	10.82
27	14.58	14.58	98.1982	gi|16329367	carbon dioxide concentrating mechanism protein; CcmK [Synechocystis sp. PCC 6803]	0	auto - shared MS/MS	0	99	PHENLEYVLPIR	0.0137501	1622.9	812.459	1622.89	812.452	2	18	3.1.1.1989.3	75.6046	1.02142	17.0648	1.01009	16.7985	58.59	7.48	77.98	8.83	83.99	9.17
27	14.58	14.58	98.1982	gi|16329367	carbon dioxide concentrating mechanism protein; CcmK [Synechocystis sp. PCC 6803]	0	auto - shared MS/MS	0	99	PHENLEYVLPIR	-0.0360555	1622.85	812.434	1622.89	812.452	2	14	3.1.1.1990.3	75.7067	0.904815	17.4385	1.30266	15.7314	59.83	7.55	70.54	8.49	110.61	10.39
27	14.58	14.58	98.1982	gi|16329367	carbon dioxide concentrating mechanism protein; CcmK [Synechocystis sp. PCC 6803]	0	no quant - weak signal	0	99	PHENLEYVLPIR	-0.0017281	1622.89	812.452	1622.89	812.452	2	12	4.1.1.2760.2	57.9273					15.64	3.87	23.34	4.8	17.46	4.24
27	14.58	14.58	98.1982	gi|16329367	carbon dioxide concentrating mechanism protein; CcmK [Synechocystis sp. PCC 6803]	0	auto - shared MS/MS	0	99	PHENLEYVLPIR	0.0162165	1622.91	812.461	1622.89	812.452	2	14	4.1.1.2769.2	58.9316	0.866803	21.5404	1.15849	19.716	39.93	6.16	45.1	6.78	65.65	8.06
27	14.58	14.58	98.1982	gi|16329367	carbon dioxide concentrating mechanism protein; CcmK [Synechocystis sp. PCC 6803]	0	auto - shared MS/MS	0	99	PHENLEYVLPIR	0.0171931	1622.91	812.461	1622.89	812.452	2	13	4.1.1.2770.2	59.0337	1.09078	23.0868	1.51495	21.2428	31.33	5.48	44.53	6.71	67.36	8.12
27	14.58	14.58	98.1982	gi|16329367	carbon dioxide concentrating mechanism protein; CcmK [Synechocystis sp. PCC 6803]	0	auto - shared MS/MS	0	99	PHENLEYVLPIR	0.0270809	1622.92	812.466	1622.89	812.452	2	15	4.1.1.2779.2	60.0379	0.623359	18.1148	0.762906	16.5945	67.7	8	54.99	7.55	73.3	8.54
27	14.58	14.58	98.1982	gi|16329367	carbon dioxide concentrating mechanism protein; CcmK [Synechocystis sp. PCC 6803]	0	auto - shared MS/MS	0	99	PHENLEYVLPIR	0.0156061	1622.91	812.46	1622.89	812.452	2	17	4.1.1.2803.2	62.591	0.887981	13.9645	0.904035	13.6087	93.46	9.43	108.14	10.44	119.91	10.95
27	14.58	14.58	98.1982	gi|16329367	carbon dioxide concentrating mechanism protein; CcmK [Synechocystis sp. PCC 6803]	0	auto - shared MS/MS	0	99	PHENLEYVLPIR	-0.0226024	1622.87	812.441	1622.89	812.452	2	19	4.1.1.2804.2	62.6931	1.47537	14.6233	1.33293	14.7424	69.25	8.19	133.13	11.45	131	11.53
27	14.58	14.58	98.1982	gi|16329367	carbon dioxide concentrating mechanism protein; CcmK [Synechocystis sp. PCC 6803]	0	auto - shared MS/MS	0	99	PHENLEYVLPIR	0.0212214	1622.91	812.463	1622.89	812.452	2	18	4.1.1.2819.2	64.3622	1.15776	15.104	0.997004	15.387	70.9	8.25	106.96	10.3	100.32	10.1
27	14.58	14.58	98.1982	gi|16329367	carbon dioxide concentrating mechanism protein; CcmK [Synechocystis sp. PCC 6803]	0	auto - shared MS/MS	0	99	PHENLEYVLPIR	0.0140192	1622.9	812.459	1622.89	812.452	2	19	4.1.1.2820.2	64.4643	0.851283	16.4442	1.29631	14.5996	69.38	8.12	76.96	8.89	127.64	11.14
27	14.58	14.58	98.1982	gi|16329367	carbon dioxide concentrating mechanism protein; CcmK [Synechocystis sp. PCC 6803]	0	auto - shared MS/MS	0	99	PHENLEYVLPIR	0.012066	1622.9	812.458	1622.89	812.452	2	19	4.1.1.2831.2	65.6898	1.07145	17.6955	0.943418	17.9194	53.29	7.14	74.4	8.6	71.35	8.49
27	14.58	14.58	98.1982	gi|16329367	carbon dioxide concentrating mechanism protein; CcmK [Synechocystis sp. PCC 6803]	0	auto - shared MS/MS	0	99	PHENLEYVLPIR	0.00986874	1622.9	812.457	1622.89	812.452	2	18	4.1.1.2832.2	65.7919	0.775961	18.7682	1.07605	16.9029	55.83	7.28	56.45	7.62	85.26	9.17
27	14.58	14.58	98.1982	gi|16329367	carbon dioxide concentrating mechanism protein; CcmK [Synechocystis sp. PCC 6803]	0	auto - shared MS/MS	0	99	PHENLEYVLPIR	0.00986874	1622.9	812.457	1622.89	812.452	2	19	4.1.1.2843.2	67.0174	1.19918	21.5982	1.62026	20.099	34.36	5.74	53.69	7.35	79.01	8.83
27	14.58	14.58	98.1982	gi|16329367	carbon dioxide concentrating mechanism protein; CcmK [Synechocystis sp. PCC 6803]	0	auto - shared MS/MS	0	99	PHENLEYVLPIR	0.010235	1622.9	812.457	1622.89	812.452	2	13	4.1.1.2844.2	67.1196	0.764127	20.7343	1.33142	17.7567	46.36	6.63	46.16	6.93	87.6	9.22
27	14.58	14.58	98.1982	gi|16329367	carbon dioxide concentrating mechanism protein; CcmK [Synechocystis sp. PCC 6803]	0	auto - shared MS/MS	0	99	PHENLEYVLPIR	0.0314755	1622.92	812.468	1622.89	812.452	2	13	4.1.1.2853.2	68.1238	0.681853	23.5834	0.946476	21.0834	38.02	6	33.78	5.92	51.07	7.14
27	14.58	14.58	98.1982	gi|16329367	carbon dioxide concentrating mechanism protein; CcmK [Synechocystis sp. PCC 6803]	0	auto - shared MS/MS	0	99	PHENLEYVLPIR	-0.00575647	1622.88	812.449	1622.89	812.452	2	14	4.1.1.2854.2	68.1749	0.705881	21.3535	0.91548	19.3907	45.38	6.56	41.74	6.56	58.96	7.62
27	14.58	14.58	98.1982	gi|16329367	carbon dioxide concentrating mechanism protein; CcmK [Synechocystis sp. PCC 6803]	0	auto - shared MS/MS	0	99	PHENLEYVLPIR	0.0096246	1622.9	812.457	1622.89	812.452	2	17	4.1.1.2865.2	69.2473	0.869711	21.8335	1.21872	19.7622	38.87	6.08	44.05	6.71	67.23	8.12
27	14.58	14.58	98.1982	gi|16329367	carbon dioxide concentrating mechanism protein; CcmK [Synechocystis sp. PCC 6803]	0	auto - shared MS/MS	0	99	PHENLEYVLPIR	-0.00612269	1622.88	812.449	1622.89	812.452	2	12	4.1.1.2866.2	69.3494	1.15375	23.9935	1.04154	24.161	28.15	5.2	42.32	6.48	41.61	6.48
27	14.58	14.58	98.1982	gi|16329367	carbon dioxide concentrating mechanism protein; CcmK [Synechocystis sp. PCC 6803]	0	auto - shared MS/MS	0	99	PHENLEYVLPIR	0.0158503	1622.91	812.46	1622.89	812.452	2	13	4.1.1.2889.2	71.9027	1.31357	22.2765	1.464	21.5076	31.14	5.48	53.3	7.28	64.7	8
27	14.58	14.58	98.1982	gi|16329367	carbon dioxide concentrating mechanism protein; CcmK [Synechocystis sp. PCC 6803]	0	auto - shared MS/MS	0	99	PHENLEYVLPIR	-0.0367628	1622.85	812.434	1622.89	812.452	2	15	4.1.1.2890.2	72.0048	0.879394	20.9181	1.14514	19.2366	42.02	6.32	48.15	7	68.29	8.19
27	14.58	14.58	98.1982	gi|16329367	carbon dioxide concentrating mechanism protein; CcmK [Synechocystis sp. PCC 6803]	0	auto - shared MS/MS	0	99	PHENLEYVLPIR	0.027203	1622.92	812.466	1622.89	812.452	2	14	4.1.1.2899.2	73.0091	0.926375	24.2509	0.989064	23.4515	30.42	5.39	36.72	6.08	42.7	6.56
27	14.58	14.58	98.1982	gi|16329367	carbon dioxide concentrating mechanism protein; CcmK [Synechocystis sp. PCC 6803]	0	auto - shared MS/MS	0	99	PHENLEYVLPIR	0.00669487	1622.9	812.456	1622.89	812.452	2	17	4.1.1.2911.3	74.3879	0.70891	21.5476	0.823542	20.1868	44.32	6.48	40.94	6.48	51.8	7.21
27	14.58	14.58	98.1982	gi|16329367	carbon dioxide concentrating mechanism protein; CcmK [Synechocystis sp. PCC 6803]	0	auto - shared MS/MS	0	99	PHENLEYVLPIR	0.0412661	1622.93	812.473	1622.89	812.452	2	13	5.1.1.2613.2	64.5206	0.951888	28.4338	1.57603	25.1229	22.01	4.58	27.3	5.29	49.23	6.93
27	14.58	14.58	98.1982	gi|16329367	carbon dioxide concentrating mechanism protein; CcmK [Synechocystis sp. PCC 6803]	0	auto - shared MS/MS	0	99	PHENLEYVLPIR	0.0138003	1622.9	812.459	1622.89	812.452	2	13	5.1.1.2614.2	64.6227	1.66044	28.5303	1.38143	29.2224	17.48	4.12	37.82	6.08	34.27	5.92
27	14.58	14.58	98.1982	gi|16329367	carbon dioxide concentrating mechanism protein; CcmK [Synechocystis sp. PCC 6803]	0	auto - shared MS/MS	0	99	PHENLEYVLPIR	0.0506655	1622.94	812.478	1622.89	812.452	2	13	5.1.1.2624.2	65.542	1.36093	25.824	1.33418	25.5628	22.81	4.69	40.45	6.32	43.19	6.56
27	14.58	14.58	98.1982	gi|16329367	carbon dioxide concentrating mechanism protein; CcmK [Synechocystis sp. PCC 6803]	0	auto - shared MS/MS	0	99	PHENLEYVLPIR	0.0291811	1622.92	812.467	1622.89	812.452	2	11	5.1.1.2625.2	65.6441	1.00832	24.6317	0.864196	25.1061	28.26	5.2	37.13	6.08	34.66	5.92
27	14.58	14.58	98.1982	gi|16329367	carbon dioxide concentrating mechanism protein; CcmK [Synechocystis sp. PCC 6803]	0	auto - shared MS/MS	0	99	PHENLEYVLPIR	0.0310122	1622.92	812.468	1622.89	812.452	2	13	5.1.1.2635.2	66.6653	1.20617	23.8203	1.28015	23.1877	28.11	5.2	44.18	6.63	51.07	7.14
27	14.58	14.58	98.1982	gi|16329367	carbon dioxide concentrating mechanism protein; CcmK [Synechocystis sp. PCC 6803]	0	auto - shared MS/MS	0	99	PHENLEYVLPIR	0.0228335	1622.91	812.464	1622.89	812.452	2	15	5.1.1.2636.2	66.7164	0.861986	21.7953	0.829851	21.5356	38.88	6.08	43.67	6.63	45.79	6.78
27	14.58	14.58	98.1982	gi|16329367	carbon dioxide concentrating mechanism protein; CcmK [Synechocystis sp. PCC 6803]	0	auto - shared MS/MS	0	99	PHENLEYVLPIR	0.0360171	1622.93	812.47	1622.89	812.452	2	15	5.1.1.2649.2	68.0106	1.08477	19.6765	0.85285	20.5061	42.83	6.4	60.54	7.75	51.84	7.28
27	14.58	14.58	98.1982	gi|16329367	carbon dioxide concentrating mechanism protein; CcmK [Synechocystis sp. PCC 6803]	0	auto - shared MS/MS	0	99	PHENLEYVLPIR	0.0109927	1622.9	812.458	1622.89	812.452	2	14	5.1.1.2650.2	68.1128	0.568711	20.5421	0.93916	17.2716	56.15	7.28	41.61	6.63	74.84	8.54
27	14.58	14.58	98.1982	gi|16329367	carbon dioxide concentrating mechanism protein; CcmK [Synechocystis sp. PCC 6803]	0	auto - shared MS/MS	0	99	PHENLEYVLPIR	0.0197817	1622.91	812.462	1622.89	812.452	2	17	5.1.1.2659.2	69.1172	1.16571	19.0019	1.29621	18.3022	44.82	6.56	68.08	8.25	82.45	9.06
27	14.58	14.58	98.1982	gi|16329367	carbon dioxide concentrating mechanism protein; CcmK [Synechocystis sp. PCC 6803]	0	auto - shared MS/MS	0	99	PHENLEYVLPIR	-0.00194679	1622.89	812.451	1622.89	812.452	2	15	5.1.1.2660.2	69.2193	0.887225	18.497	1.15705	17.0367	53.56	7.14	61.92	7.94	87.95	9.33
27	14.58	14.58	98.1982	gi|16329367	carbon dioxide concentrating mechanism protein; CcmK [Synechocystis sp. PCC 6803]	0	auto - shared MS/MS	0	99	PHENLEYVLPIR	0.0241763	1622.91	812.465	1622.89	812.452	2	14	5.1.1.2671.2	70.4451	1.47043	23.9649	1.59085	23.3456	25.84	5	49.51	7	58.34	7.62
27	14.58	14.58	98.1982	gi|16329367	carbon dioxide concentrating mechanism protein; CcmK [Synechocystis sp. PCC 6803]	0	auto - shared MS/MS	0	99	PHENLEYVLPIR	-0.000726084	1622.89	812.452	1622.89	812.452	2	14	5.1.1.2672.2	70.5472	1.15215	24.5188	1.56571	22.7253	27.11	5.1	40.7	6.4	60.24	7.68
27	14.58	14.58	98.1982	gi|16329367	carbon dioxide concentrating mechanism protein; CcmK [Synechocystis sp. PCC 6803]	0	auto - shared MS/MS	0	99	PHENLEYVLPIR	-0.170038	1622.72	812.367	1622.89	812.452	2	11	5.1.1.2697.2	72.6923			1.02671	28.9851	19.12	4.24	11.94	3.61	27.86	5.2
27	14.58	14.58	98.1982	gi|16329367	carbon dioxide concentrating mechanism protein; CcmK [Synechocystis sp. PCC 6803]	0	auto - shared MS/MS	0	99	PHENLEYVLPIR	0.0206362	1622.91	812.463	1622.89	812.452	2	11	5.1.1.2698.2	72.7604	0.808483	25.8803	0.549664	28.3468	28.42	5.2	29.94	5.48	22.17	4.8
27	14.58	14.58	98.1982	gi|16329367	carbon dioxide concentrating mechanism protein; CcmK [Synechocystis sp. PCC 6803]	0	auto - shared MS/MS	0	99	PHENLEYVLPIR	0.0388247	1622.93	812.472	1622.89	812.452	2	12	5.1.1.2699.2	72.8115			1.407	30.3855	15.7	3.87	20.71	4.58	31.35	5.57
27	14.58	14.58	98.1982	gi|16329367	carbon dioxide concentrating mechanism protein; CcmK [Synechocystis sp. PCC 6803]	0	no quant - weak signal	0	99	PHENLEYVLPIR	0.0723034	1490.8	746.407	1490.73	746.37	2	16	13.1.1.956.2	48.1479					3.9	2	19.01	4.24	7.05	2.83
27	14.58	14.58	98.1982	gi|16329367	carbon dioxide concentrating mechanism protein; CcmK [Synechocystis sp. PCC 6803]	0	no quant - weak signal	0	99	PHENLEYVLPIR	0.0586311	1490.78	746.4	1490.73	746.37	2	16	13.1.1.957.2	48.2505					2.87	1.73	16.49	4	19.98	4.47
27	14.58	14.58	98.1982	gi|16329367	carbon dioxide concentrating mechanism protein; CcmK [Synechocystis sp. PCC 6803]	0	auto - no iTRAQ	0	99	PHENLEYVLPIR	0.0701061	1490.8	746.405	1490.73	746.37	2	17	13.1.1.966.2	49.255			0.715257	29.9586	21.2	4.47	15.27	4	21.52	4.58
27	14.58	14.58	98.1982	gi|16329367	carbon dioxide concentrating mechanism protein; CcmK [Synechocystis sp. PCC 6803]	0	no quant - weak signal	0	99	PHENLEYVLPIR	0.0167152	1504.81	753.412	1504.79	753.404	2	16	13.1.1.968.3	49.5274					20.16	4.36	13.52	3.74	10.46	3.32
27	14.58	14.58	98.1982	gi|16329367	carbon dioxide concentrating mechanism protein; CcmK [Synechocystis sp. PCC 6803]	0	auto - no iTRAQ	0	99	PHENLEYVLPIR	0.0692516	1490.8	746.405	1490.73	746.37	2	17	13.1.1.976.2	50.3621					13.47	3.61	24.24	4.9	27.27	5.2
27	14.58	14.58	98.1982	gi|16329367	carbon dioxide concentrating mechanism protein; CcmK [Synechocystis sp. PCC 6803]	0	auto - no iTRAQ	0	99	PHENLEYVLPIR	0.0511846	1490.78	746.396	1490.73	746.37	2	16	13.1.1.986.3	51.5205			1.14467	31.4148	15.74	3.87	18.74	4.36	25.57	5
27	14.58	14.58	98.1982	gi|16329367	carbon dioxide concentrating mechanism protein; CcmK [Synechocystis sp. PCC 6803]	1	auto	0	99	SIAVGMIETLGFPAVVEAADSMVK	1.01182	2723.46	908.829	2722.45	908.492	3	17	27.1.1.4343.3	117.672			0.948969	29.5216	19.09	4.24	13.1	3.74	25.71	5
27	14.58	14.58	98.1982	gi|16329367	carbon dioxide concentrating mechanism protein; CcmK [Synechocystis sp. PCC 6803]	1	auto	0	99	VNGGEVLSNHIIAR	0.0436481	1622.93	812.472	1622.89	812.45	2	11	1.1.1.1605.3	36.5739	2.63855	35.6678			10.02	3.16	34.45	5.74	19.96	4.58
27	14.58	14.58	98.1982	gi|16329367	carbon dioxide concentrating mechanism protein; CcmK [Synechocystis sp. PCC 6803]	0	auto - shared MS/MS	0	99	VNGGEVLSNHIIAR	-0.00750028	1622.88	812.447	1622.89	812.45	2	12	1.1.1.1621.3	38.3441					3.93	2	17.36	4.12	24.4	4.9
27	14.58	14.58	98.1982	gi|16329367	carbon dioxide concentrating mechanism protein; CcmK [Synechocystis sp. PCC 6803]	1	auto	0	99	VNGGEVLSNHIIAR	0.00867925	1622.89	812.455	1622.89	812.45	2	14	14.1.1.633.2	19.0281					14.54	3.74	24.35	4.9	21.79	4.69
27	14.58	14.58	98.1982	gi|16329367	carbon dioxide concentrating mechanism protein; CcmK [Synechocystis sp. PCC 6803]	1	auto	0	99	VNGGEVLSNHIIAR	0.00489499	1622.89	812.453	1622.89	812.45	2	11	14.1.1.643.2	20.1347	0.832832	25.7269	0.706854	26.3283	28.4	5.2	30.82	5.57	28.49	5.39
27	14.58	14.58	98.1982	gi|16329367	carbon dioxide concentrating mechanism protein; CcmK [Synechocystis sp. PCC 6803]	1	auto	0	99	VNGGEVLSNHIIAR	-0.0195195	1622.87	812.441	1622.89	812.45	2	12	14.1.1.644.2	20.2368	1.39656	26.3053	1.2437	26.6011	21.75	4.58	39.58	6.24	38.39	6.24
27	14.58	14.58	98.1982	gi|16329367	carbon dioxide concentrating mechanism protein; CcmK [Synechocystis sp. PCC 6803]	1	auto	0	99	VNGGEVLSNHIIAR	0.0212527	1622.91	812.461	1622.89	812.45	2	13	14.1.1.653.3	21.2922	1.56258	27.9417	1.25966	28.8205	18.56	4.24	37.79	6.08	33.18	5.83
27	14.58	14.58	98.1982	gi|16329367	carbon dioxide concentrating mechanism protein; CcmK [Synechocystis sp. PCC 6803]	1	auto	0	99	VNGGEVLSNHIIAR	-0.0128055	1622.87	812.444	1622.89	812.45	2	14	14.1.1.654.3	21.3943	1.38131	27.7373	1.31226	27.6628	19.69	4.36	35.44	5.92	36.67	6.08
27	14.58	14.58	98.1982	gi|16329367	carbon dioxide concentrating mechanism protein; CcmK [Synechocystis sp. PCC 6803]	0	auto - shared MS/MS	0	99	VTLVGYEK	0.0161673	1195.72	598.868	1195.71	598.86	2	13	13.1.1.708.3	21.2577	0.383948	21.6408	0.715125	16.8036	67.08	7.94	33.56	6.08	68.08	8.12
27	14.58	14.58	98.1982	gi|16329367	carbon dioxide concentrating mechanism protein; CcmK [Synechocystis sp. PCC 6803]	0	auto - shared MS/MS	0	99	VTLVGYEK	-0.0119098	1195.69	598.854	1195.71	598.86	2	12	13.1.1.709.3	21.3598	0.692618	24.2384	1.27244	20.3402	35.9	5.83	32.4	5.83	64.83	7.94
27	14.58	14.58	98.1982	gi|16329367	carbon dioxide concentrating mechanism protein; CcmK [Synechocystis sp. PCC 6803]	0	auto - shared MS/MS	0	99	YTEAVEQFR	0.00427314	1285.65	643.831	1285.64	643.829	2	14	7.1.1.1632.2	40.2618	1.0913	19.6954	1.22198	18.9079	42.82	6.4	60.89	7.81	74.26	8.6
27	14.58	14.58	98.1982	gi|16329367	carbon dioxide concentrating mechanism protein; CcmK [Synechocystis sp. PCC 6803]	0	auto - shared MS/MS	0	99	YTEAVEQFR	0.0136726	1285.66	643.835	1285.64	643.829	2	15	7.1.1.1643.3	41.5382	1.06933	10.9259	0.926847	11.1123	140.02	11.58	195.1	13.93	184.18	13.67
27	14.58	14.58	98.1982	gi|16329367	carbon dioxide concentrating mechanism protein; CcmK [Synechocystis sp. PCC 6803]	0	auto - shared MS/MS	0	99	YTEAVEQFR	0.0191799	1285.66	643.838	1285.64	643.829	2	14	10.1.1.1539.3	37.5676	0.979903	18.5807	0.809025	19.1558	50.28	6.93	64.2	8	57.73	7.68
27	14.58	14.58	98.1982	gi|16329367	carbon dioxide concentrating mechanism protein; CcmK [Synechocystis sp. PCC 6803]	0	auto - shared MS/MS	0	99	YTEAVEQFR	-0.00125127	1285.64	643.828	1285.64	643.829	2	12	26.1.1.2259.2	43.1743	0.773381	22.1022	0.807067	21.3418	40.03	6.16	40.34	6.4	45.85	6.78
27	14.58	14.58	98.1982	gi|16329367	carbon dioxide concentrating mechanism protein; CcmK [Synechocystis sp. PCC 6803]	0	auto - shared MS/MS	0	99	YTEAVEQFR	0.023404	1285.67	643.84	1285.64	643.829	2	11	26.1.1.2310.2	44.5538	0.814984	26.826	0.566964	29.1883	26.31	5	27.94	5.29	21.17	4.69
27	14.58	14.58	98.1982	gi|16329367	carbon dioxide concentrating mechanism protein; CcmK [Synechocystis sp. PCC 6803]	0	auto - shared MS/MS	0	99	YTEAVEQFR	0.00362844	1285.65	643.83	1285.64	643.829	2	14	27.1.1.2242.2	45.1217	1.25829	20.4673	1.31963	19.9881	37.43	6	61.37	7.81	70.1	8.37
27	14.58	14.58	98.1982	gi|16329367	carbon dioxide concentrating mechanism protein; CcmK [Synechocystis sp. PCC 6803]	0	auto - shared MS/MS	0	99	YTEAVEQFR	-0.003967	1285.64	643.827	1285.64	643.829	2	14	28.1.1.1971.3	45.8176	1.0347	14.0826	1.12869	13.5684	85.77	9.06	115.64	10.77	137.39	11.7
27	14.58	14.58	98.1982	gi|16329367	carbon dioxide concentrating mechanism protein; CcmK [Synechocystis sp. PCC 6803]	0	auto - shared MS/MS	0	99	YTEAVEQFR	0.0160526	1285.66	643.837	1285.64	643.829	2	14	28.1.1.1990.3	47.928	1.1015	18.3487	0.988652	18.4694	49.07	6.86	70.43	8.37	68.85	8.31
74	5.76	12.37	97.0874	gi|16329368	carbon dioxide concentrating mechanism protein; CcmK [Synechocystis sp. PCC 6803]	0	no quant - weak signal	0	70	PHENLEYVLPIR	-0.0241823	1504.78	753.397	1504.8	753.409	2	12	13.1.1.959.2	48.4719					3.17	1.73	2.74	1.73	9.45	3
74	5.76	12.37	97.0874	gi|16329368	carbon dioxide concentrating mechanism protein; CcmK [Synechocystis sp. PCC 6803]	0	auto - shared MS/MS	0	71	PHENLEYVLPIR	-0.0037063	1622.89	812.451	1622.89	812.452	2	12	3.1.1.1999.3	76.7111	0.822589	26.9633	1.25037	23.9266	26.3	5	28.19	5.39	46.67	6.78
74	5.76	12.37	97.0874	gi|16329368	carbon dioxide concentrating mechanism protein; CcmK [Synechocystis sp. PCC 6803]	0	auto - shared MS/MS	0	73	VNGGEVLSTHIIAR	-0.034305	1608.87	805.444	1608.91	805.461	2	12	14.1.1.751.3	32.1356	0.967639	21.5717	1.14454	20.3839	37.72	6	47.56	6.93	61.27	7.81
74	5.76	12.37	97.0874	gi|16329368	carbon dioxide concentrating mechanism protein; CcmK [Synechocystis sp. PCC 6803]	0	no quant - weak signal	0	74	PHENLEYVLPIR	0.0458133	1490.77	746.393	1490.73	746.37	2	14	13.1.1.921.2	44.2646					4.86	2.24	24.24	4.8	11.2	3.46
74	5.76	12.37	97.0874	gi|16329368	carbon dioxide concentrating mechanism protein; CcmK [Synechocystis sp. PCC 6803]	0	auto - shared MS/MS	0	75	PHENLEYVLPIR	0.00731991	1767	590.007	1766.99	590.005	3	11	17.1.1.4083.2	86.2223	0.954904	28.9347	0.763452	30.0257	20.96	4.47	26.08	5.1	22.71	4.8
74	5.76	12.37	97.0874	gi|16329368	carbon dioxide concentrating mechanism protein; CcmK [Synechocystis sp. PCC 6803]	0	auto - shared MS/MS	0	76	GFPAVVEAADSMVK	0.0100234	1707.92	854.968	1707.91	854.963	2	12	12.1.1.974.2	54.2703	0.819107	27.6023	1.50301	23.5752	25.25	4.9	26.95	5.29	53.86	7.21
74	5.76	12.37	97.0874	gi|16329368	carbon dioxide concentrating mechanism protein; CcmK [Synechocystis sp. PCC 6803]	1	auto	0	76	SIAVGMIETR	-1.28565	1218.39	610.2	1219.67	610.843	2	12	7.1.1.1661.3	43.5295	0.984766	20.087	0.86609	20.3075	42.94	6.4	55.1	7.42	52.78	7.28
74	5.76	12.37	97.0874	gi|16329368	carbon dioxide concentrating mechanism protein; CcmK [Synechocystis sp. PCC 6803]	1	auto	0	76	VNGGEVLSTHIIAR	0.0328476	1609.92	805.969	1609.89	805.953	2	12	14.1.1.804.2	37.9407	1.8575	31.0652	1.86046	30.7822	14.32	3.74	34.66	5.83	37.81	6.16
74	5.76	12.37	97.0874	gi|16329368	carbon dioxide concentrating mechanism protein; CcmK [Synechocystis sp. PCC 6803]	1	auto	0	77	SIAVGMIETR	-1.2558	1218.42	610.215	1219.67	610.843	2	12	9.1.1.1636.3	42.174	0.796593	24.2347	0.564949	26.1922	32.64	5.57	33.88	5.83	26.17	5.2
74	5.76	12.37	97.0874	gi|16329368	carbon dioxide concentrating mechanism protein; CcmK [Synechocystis sp. PCC 6803]	0	auto - shared MS/MS	0	78	PHENLEYVLPIR	-0.0317578	1622.86	812.437	1622.89	812.452	2	12	4.1.1.2912.3	74.4902	1.01286	21.3466	1.14856	20.3777	37.68	6	49.73	7.07	61.42	7.81
74	5.76	12.37	97.0874	gi|16329368	carbon dioxide concentrating mechanism protein; CcmK [Synechocystis sp. PCC 6803]	0	auto - shared MS/MS	0	80	YTEEVEQFR	-0.0150293	1343.63	672.824	1343.65	672.831	2	8	27.1.1.2267.2	45.9046	0.884662	28.1579	1.03483	26.5879	23.11	4.69	26.64	5.2	33.94	5.83
74	5.76	12.37	97.0874	gi|16329368	carbon dioxide concentrating mechanism protein; CcmK [Synechocystis sp. PCC 6803]	0	auto - shared MS/MS	0	81	PHENLEYVLPIR	-0.0133713	1766.98	590	1766.99	590.005	3	13	17.1.1.3938.2	82.7659	0.85247	22.9341	1.45538	19.959	35.74	5.83	39.7	6.4	73.82	8.49
74	5.76	12.37	97.0874	gi|16329368	carbon dioxide concentrating mechanism protein; CcmK [Synechocystis sp. PCC 6803]	0	auto - shared MS/MS	0	83	YTEEVEQFR	-1.36159e-05	1343.65	672.831	1343.65	672.831	2	12	9.1.1.1615.2	39.7908	1.83196	19.6962	1.90049	19.3862	35.83	5.92	85.53	9.17	96.64	9.8
74	5.76	12.37	97.0874	gi|16329368	carbon dioxide concentrating mechanism protein; CcmK [Synechocystis sp. PCC 6803]	0	auto - shared MS/MS	0	85	PHENLEYVLPIR	0.039435	1622.93	812.472	1622.89	812.452	2	11	5.1.1.2681.2	71.5517	1.3037	26.0825	1.86213	24.1566	22.84	4.69	38.8	6.24	60.36	7.68
74	5.76	12.37	97.0874	gi|16329368	carbon dioxide concentrating mechanism protein; CcmK [Synechocystis sp. PCC 6803]	0	auto - shared MS/MS	0	86	VTLVGYEK	-0.00175131	1195.7	598.859	1195.71	598.86	2	12	12.1.1.664.2	19.944	0.491312	10.8578	1.07483	8.38623	224.04	14.53	143.43	12.49	341.75	18.17
74	5.76	12.37	97.0874	gi|16329368	carbon dioxide concentrating mechanism protein; CcmK [Synechocystis sp. PCC 6803]	0	auto - shared MS/MS	0	87	YTEEVEQFR	0.0113307	1343.66	672.837	1343.65	672.831	2	12	8.1.1.1577.2	36.7108	1.52997	16.3412	1.31237	16.6248	54.7	7.28	109.05	10.34	101.88	10.15
74	5.76	12.37	97.0874	gi|16329368	carbon dioxide concentrating mechanism protein; CcmK [Synechocystis sp. PCC 6803]	0	auto - shared MS/MS	0	87	YTEEVEQFR	0.00131077	1343.65	672.832	1343.65	672.831	2	12	10.1.1.1540.2	37.6187	1.6101	16.2506	1.72424	15.8882	54.58	7.28	114.51	10.63	133.56	11.53
74	5.76	12.37	97.0874	gi|16329368	carbon dioxide concentrating mechanism protein; CcmK [Synechocystis sp. PCC 6803]	0	auto - shared MS/MS	0	89	PHENLEYVLPIR	0.0440737	1622.93	812.474	1622.89	812.452	2	11	5.1.1.2683.3	71.824	1.19201	25.8612	1.18918	25.5417	23.95	4.8	37.2	6.08	40.42	6.4
74	5.76	12.37	97.0874	gi|16329368	carbon dioxide concentrating mechanism protein; CcmK [Synechocystis sp. PCC 6803]	0	no quant - weak signal	0	89	VNGGEVLSTHIIAR	0.0108745	1609.9	805.958	1609.89	805.953	2	9	14.1.1.698.3	26.2624					10.42	3.16	16.04	4	19.24	4.36
74	5.76	12.37	97.0874	gi|16329368	carbon dioxide concentrating mechanism protein; CcmK [Synechocystis sp. PCC 6803]	0	auto - shared MS/MS	0	89	YTEEVEQFR	-0.00511731	1343.64	672.829	1343.65	672.831	2	10	28.1.1.1993.2	48.2003	3.31462	29.9373	1.9851	31.7322	13.79	3.74	59.56	7.55	38.85	6.4
74	5.76	12.37	97.0874	gi|16329368	carbon dioxide concentrating mechanism protein; CcmK [Synechocystis sp. PCC 6803]	0	auto - shared MS/MS	0	90	PHENLEYVLPIR	-2.04146	1620.85	811.432	1622.89	812.452	2	14	3.1.1.1958.3	72.166	0.599812	15.923	0.416147	17.3868	88.91	9.17	69.49	8.43	52.51	7.35
74	5.76	12.37	97.0874	gi|16329368	carbon dioxide concentrating mechanism protein; CcmK [Synechocystis sp. PCC 6803]	0	auto - shared MS/MS	0	90	VTLVGYEK	-0.017743	1195.69	598.851	1195.71	598.86	2	11	12.1.1.650.2	18.3946	0.606478	15.9823	1.30273	12.7757	89.97	9.22	71.1	8.72	166.34	12.69
74	5.76	12.37	97.0874	gi|16329368	carbon dioxide concentrating mechanism protein; CcmK [Synechocystis sp. PCC 6803]	0	auto - no iTRAQ	0	91	PHENLEYVLPIR	0.0887318	1490.81	746.415	1490.73	746.37	2	15	14.1.1.830.2	40.8177					14.59	3.74	22.21	4.69	20.88	4.58
74	5.76	12.37	97.0874	gi|16329368	carbon dioxide concentrating mechanism protein; CcmK [Synechocystis sp. PCC 6803]	1	auto	0	91	VNGGEVLSTHIIAR	-0.0421548	1609.85	537.624	1609.89	537.638	3	13	13.1.1.853.2	36.7346	1.14131	22.4627	1.22181	21.7912	32.33	5.57	48.08	6.93	56.06	7.48
74	5.76	12.37	97.0874	gi|16329368	carbon dioxide concentrating mechanism protein; CcmK [Synechocystis sp. PCC 6803]	0	auto - shared MS/MS	0	91	VTLVGYEK	-0.000774726	1195.7	598.86	1195.71	598.86	2	12	12.1.1.649.2	18.2924	0.696405	12.9469	0.985859	11.5032	124.57	10.86	113.04	10.82	174.29	13.08
74	5.76	12.37	97.0874	gi|16329368	carbon dioxide concentrating mechanism protein; CcmK [Synechocystis sp. PCC 6803]	0	auto - shared MS/MS	0	91	VTLVGYEK	0.0225414	1195.73	598.871	1195.71	598.86	2	12	12.1.1.663.2	19.8417	0.482687	10.9744	1.04777	8.46853	221.97	14.46	139.61	12.33	330.07	17.86
74	5.76	12.37	97.0874	gi|16329368	carbon dioxide concentrating mechanism protein; CcmK [Synechocystis sp. PCC 6803]	0	auto - shared MS/MS	0	91	YTEEVEQFR	0.0114528	1343.66	672.837	1343.65	672.831	2	12	8.1.1.1576.2	36.6087	1.32617	20.2848	1.35492	19.9396	37.36	6	64.56	8	71.84	8.49
74	5.76	12.37	97.0874	gi|16329368	carbon dioxide concentrating mechanism protein; CcmK [Synechocystis sp. PCC 6803]	0	auto - shared MS/MS	0	91	YTEEVEQFR	-0.00890454	1343.64	672.827	1343.65	672.831	2	11	26.1.1.2230.2	41.9831	1.40099	21.6837	1.4279	21.3755	32.1	5.57	58.6	7.62	65.05	8.12
74	5.76	12.37	97.0874	gi|16329368	carbon dioxide concentrating mechanism protein; CcmK [Synechocystis sp. PCC 6803]	0	auto - shared MS/MS	0	92	YTEEVEQFR	-0.0311187	1343.62	672.816	1343.65	672.831	2	11	26.1.1.2231.2	42.0341	1.58377	24.7174	1.41608	24.9376	23.7	4.8	48.91	6.93	47.63	6.93
74	5.76	12.37	97.0874	gi|16329368	carbon dioxide concentrating mechanism protein; CcmK [Synechocystis sp. PCC 6803]	0	auto - shared MS/MS	0	93	PHENLEYVLPIR	-0.0435449	1622.85	812.431	1622.89	812.452	2	13	2.1.1.1903.2	63.8932	1.05787	15.3551	0.767966	16.3217	71.08	8.25	97.98	9.85	77.47	8.89
74	5.76	12.37	97.0874	gi|16329368	carbon dioxide concentrating mechanism protein; CcmK [Synechocystis sp. PCC 6803]	0	auto - shared MS/MS	0	93	PHENLEYVLPIR	-0.037197	1622.85	812.434	1622.89	812.452	2	12	2.1.1.1931.3	67.0424	0.476671	25.9974	0.66948	22.4605	39.3	6.08	24.41	5.1	37.34	6.08
74	5.76	12.37	97.0874	gi|16329368	carbon dioxide concentrating mechanism protein; CcmK [Synechocystis sp. PCC 6803]	0	auto - shared MS/MS	0	93	PHENLEYVLPIR	0.0149427	1622.91	541.976	1622.89	541.971	3	13	3.1.1.1973.3	73.8343	1.12432	24.1088	1.02579	24.1722	28.17	5.2	41.27	6.4	41.01	6.4
74	5.76	12.37	97.0874	gi|16329368	carbon dioxide concentrating mechanism protein; CcmK [Synechocystis sp. PCC 6803]	1	auto	0	93	SIAVGMIETR	0.0073154	1219.68	610.847	1219.67	610.843	2	12	7.1.1.1658.2	43.1381	1.29108	19.085	1.26547	18.9016	42.59	6.4	71.65	8.43	76.49	8.77
74	5.76	12.37	97.0874	gi|16329368	carbon dioxide concentrating mechanism protein; CcmK [Synechocystis sp. PCC 6803]	1	auto	0	93	SIAVGMIETR	0.00409193	1219.68	610.845	1219.67	610.843	2	10	8.1.1.1638.3	43.519					11.29	3.32	25.54	5	25.21	5
74	5.76	12.37	97.0874	gi|16329368	carbon dioxide concentrating mechanism protein; CcmK [Synechocystis sp. PCC 6803]	1	auto	0	93	VNGGEVLSTHIIAR	0.00801771	1609.9	537.64	1609.89	537.638	3	13	13.1.1.871.3	38.779	1.33642	25.337	1.19573	25.5842	23.86	4.8	41.55	6.4	40.49	6.4
74	5.76	12.37	97.0874	gi|16329368	carbon dioxide concentrating mechanism protein; CcmK [Synechocystis sp. PCC 6803]	0	auto - shared MS/MS	0	94	PHENLEYVLPIR	0.0124323	1622.9	812.459	1622.89	812.452	2	13	4.1.1.2900.2	73.1113	1.10582	19.4027	1.11029	19.0575	43.84	6.48	63.17	7.94	69.08	8.31
74	5.76	12.37	97.0874	gi|16329368	carbon dioxide concentrating mechanism protein; CcmK [Synechocystis sp. PCC 6803]	0	auto - shared MS/MS	0	94	PHENLEYVLPIR	0.053229	1622.94	812.479	1622.89	812.452	2	10	5.1.1.2599.2	63.38	0.856397	28.324	0.831709	27.8312	23.12	4.69	25.8	5.1	27.29	5.2
74	5.76	12.37	97.0874	gi|16329368	carbon dioxide concentrating mechanism protein; CcmK [Synechocystis sp. PCC 6803]	0	no quant - weak signal	0	94	PHENLEYVLPIR	0.0804309	1490.81	746.411	1490.73	746.37	2	15	14.1.1.829.2	40.7156					9.5	3	8.5	3	19.41	4.36
74	5.76	12.37	97.0874	gi|16329368	carbon dioxide concentrating mechanism protein; CcmK [Synechocystis sp. PCC 6803]	0	auto - shared MS/MS	0	94	VNGGEVLSTHIIAR	0.0146587	1609.91	805.96	1609.89	805.953	2	10	14.1.1.697.3	26.1602					8.96	3	33.57	5.66	15.96	4.12
74	5.76	12.37	97.0874	gi|16329368	carbon dioxide concentrating mechanism protein; CcmK [Synechocystis sp. PCC 6803]	0	auto - shared MS/MS	0	94	YTEEVEQFR	-0.0781156	1343.57	672.792	1343.65	672.831	2	9	28.1.1.1963.3	44.9325					4.74	2.24	29.74	5.39	41.48	6.4
74	5.76	12.37	97.0874	gi|16329368	carbon dioxide concentrating mechanism protein; CcmK [Synechocystis sp. PCC 6803]	0	auto - shared MS/MS	0	95	PHENLEYVLPIR	-0.00582353	1622.88	812.449	1622.89	812.452	2	12	2.1.1.1856.2	58.7003	0.655655	26.9556	0.704383	25.7454	29.59	5.29	25.28	5.1	29.58	5.48
74	5.76	12.37	97.0874	gi|16329368	carbon dioxide concentrating mechanism protein; CcmK [Synechocystis sp. PCC 6803]	0	auto - shared MS/MS	0	95	PHENLEYVLPIR	0.00227525	1622.89	812.454	1622.89	812.452	2	13	3.1.1.1899.3	65.6467	0.518002	14.8006	0.522213	14.2031	113.53	10.34	76.63	8.94	84.14	9.17
74	5.76	12.37	97.0874	gi|16329368	carbon dioxide concentrating mechanism protein; CcmK [Synechocystis sp. PCC 6803]	0	no quant - weak signal	0	95	PHENLEYVLPIR	0.0858537	1490.81	746.413	1490.73	746.37	2	15	13.1.1.920.2	44.1623					8.3	2.83	14.21	3.74	13.22	3.61
74	5.76	12.37	97.0874	gi|16329368	carbon dioxide concentrating mechanism protein; CcmK [Synechocystis sp. PCC 6803]	0	auto - no iTRAQ	0	95	PHENLEYVLPIR	0.0408083	1490.77	746.391	1490.73	746.37	2	15	13.1.1.931.2	45.372	0.970895	30.4493	1.05805	29.229	18.86	4.24	23.86	4.9	28.32	5.29
74	5.76	12.37	97.0874	gi|16329368	carbon dioxide concentrating mechanism protein; CcmK [Synechocystis sp. PCC 6803]	1	auto	0	95	SIAVGMIETR	0.975322	1220.65	611.331	1219.67	610.843	2	13	9.1.1.1618.3	40.1823	0.801893	18.9236	0.891015	17.9581	53.68	7.14	56.09	7.55	67.88	8.19
74	5.76	12.37	97.0874	gi|16329368	carbon dioxide concentrating mechanism protein; CcmK [Synechocystis sp. PCC 6803]	0	auto - shared MS/MS	0	95	VNGGEVLSTHIIAR	-0.0939986	1608.81	805.414	1608.91	805.461	2	11	14.1.1.748.2	31.744	0.795843	25.1256	0.735548	25.0419	30.53	5.39	31.66	5.66	31.87	5.66
74	5.76	12.37	97.0874	gi|16329368	carbon dioxide concentrating mechanism protein; CcmK [Synechocystis sp. PCC 6803]	0	auto - shared MS/MS	0	95	VTLVGYEK	-0.0144734	1195.69	598.853	1195.71	598.86	2	10	13.1.1.681.2	19.8108	1.09074	24.2625	1.09716	23.8329	28.2	5.2	40.08	6.32	43.91	6.63
74	5.76	12.37	97.0874	gi|16329368	carbon dioxide concentrating mechanism protein; CcmK [Synechocystis sp. PCC 6803]	0	auto - shared MS/MS	0	95	YTEEVEQFR	-0.0152734	1343.63	672.824	1343.65	672.831	2	12	27.1.1.2241.2	45.0026	1.48996	18.2658	1.96967	17.2421	44.42	6.56	86.24	9.27	124.17	11.05
74	5.76	12.37	97.0874	gi|16329368	carbon dioxide concentrating mechanism protein; CcmK [Synechocystis sp. PCC 6803]	0	auto - shared MS/MS	0	96	GFPAVVEAADSMVK	0.022597	1707.93	854.974	1707.91	854.963	2	13	12.1.1.973.2	54.1681	1.07983	29.0031	1.23211	27.6508	19.85	4.36	27.93	5.29	34.71	5.83
74	5.76	12.37	97.0874	gi|16329368	carbon dioxide concentrating mechanism protein; CcmK [Synechocystis sp. PCC 6803]	0	auto - shared MS/MS	0	96	PHENLEYVLPIR	0.0296444	1622.92	812.467	1622.89	812.452	2	11	4.1.1.2783.3	60.5315	0.616979	30.1906	0.48307	31.6121	24.33	4.8	19.56	4.47	16.68	4.12
74	5.76	12.37	97.0874	gi|16329368	carbon dioxide concentrating mechanism protein; CcmK [Synechocystis sp. PCC 6803]	0	auto - shared MS/MS	0	96	PHENLEYVLPIR	0.0418585	1623.92	812.965	1623.87	812.944	2	13	4.1.1.2787.3	60.9741	1.29474	22.3023	1.21025	22.3135	31.16	5.48	52.57	7.21	53.52	7.35
74	5.76	12.37	97.0874	gi|16329368	carbon dioxide concentrating mechanism protein; CcmK [Synechocystis sp. PCC 6803]	1	auto	0	96	SIAVGMIETR	-0.00272214	1219.67	610.842	1219.67	610.843	2	11	28.1.1.2009.3	50.0216			1.844	29.1668	15.64	3.87	23.65	4.9	40.93	6.32
74	5.76	12.37	97.0874	gi|16329368	carbon dioxide concentrating mechanism protein; CcmK [Synechocystis sp. PCC 6803]	0	auto - shared MS/MS	0	96	VTLVGYEK	-0.021595	1195.68	598.849	1195.71	598.86	2	10	11.1.1.1490.3	30.2291	0.41527	27.9542	0.97113	20.6919	38.31	6	20.73	4.8	52.8	7.14
74	5.76	12.37	97.0874	gi|16329368	carbon dioxide concentrating mechanism protein; CcmK [Synechocystis sp. PCC 6803]	1	auto	0	96	YTEEVEQFR	-0.0240702	1343.62	672.819	1343.65	672.831	2	13	8.1.1.1589.2	38.0384	1.83123	13.8208	1.77944	13.7499	72.69	8.43	173.45	13.04	183.57	13.56
74	5.76	12.37	97.0874	gi|16329368	carbon dioxide concentrating mechanism protein; CcmK [Synechocystis sp. PCC 6803]	0	auto - shared MS/MS	0	97	GFPAVVEAADSMVK	0.0130333	1707.92	570.315	1707.91	570.311	3	13	10.1.1.1810.3	67.5476	0.676677	19.1095	0.915438	17.1175	58.09	7.42	51.22	7.28	75.47	8.6
74	5.76	12.37	97.0874	gi|16329368	carbon dioxide concentrating mechanism protein; CcmK [Synechocystis sp. PCC 6803]	0	auto - shared MS/MS	0	97	PHENLEYVLPIR	0.00418667	1622.89	812.455	1622.89	812.452	2	12	2.1.1.1930.3	66.9403	1.01631	22.978	1.02044	22.5396	32.44	5.57	42.96	6.56	46.98	6.86
74	5.76	12.37	97.0874	gi|16329368	carbon dioxide concentrating mechanism protein; CcmK [Synechocystis sp. PCC 6803]	0	auto - shared MS/MS	0	97	PHENLEYVLPIR	0.0210024	1622.91	812.463	1622.89	812.452	2	12	5.1.1.2682.2	71.6538	0.837979	27.3005	0.96704	25.8642	25.24	4.9	27.56	5.29	34.64	5.92
74	5.76	12.37	97.0874	gi|16329368	carbon dioxide concentrating mechanism protein; CcmK [Synechocystis sp. PCC 6803]	0	no quant - weak signal	0	97	PHENLEYVLPIR	-0.0263796	1504.78	753.396	1504.8	753.409	2	13	13.1.1.949.3	47.4154					2.98	1.73	11.47	3.32	7.83	2.83
74	5.76	12.37	97.0874	gi|16329368	carbon dioxide concentrating mechanism protein; CcmK [Synechocystis sp. PCC 6803]	0	auto - no iTRAQ	0	97	PHENLEYVLPIR	0.0101232	1504.8	753.409	1504.79	753.404	2	15	13.1.1.969.3	49.6295					11.43	3.32	19.05	4.36	24.66	4.9
74	5.76	12.37	97.0874	gi|16329368	carbon dioxide concentrating mechanism protein; CcmK [Synechocystis sp. PCC 6803]	0	no quant - weak signal	0	97	PHENLEYVLPIR	0.0590682	1490.79	746.4	1490.73	746.37	2	15	14.1.1.815.2	39.1664					2.96	1.73	12.49	3.46	9.8	3.16
74	5.76	12.37	97.0874	gi|16329368	carbon dioxide concentrating mechanism protein; CcmK [Synechocystis sp. PCC 6803]	0	no quant - weak signal	0	97	PHENLEYVLPIR	0.057115	1490.78	746.399	1490.73	746.37	2	15	14.1.1.816.2	39.2685					10.46	3.16	14.04	3.74	13.65	3.74
74	5.76	12.37	97.0874	gi|16329368	carbon dioxide concentrating mechanism protein; CcmK [Synechocystis sp. PCC 6803]	0	auto - shared MS/MS	0	97	PHENLEYVLPIR	-0.0124558	1766.98	590	1766.99	590.005	3	13	17.1.1.4084.2	86.2734	0.560359	26.5116	0.777764	23.2906	33.91	5.66	24.76	5.1	37.43	6.08
74	5.76	12.37	97.0874	gi|16329368	carbon dioxide concentrating mechanism protein; CcmK [Synechocystis sp. PCC 6803]	1	auto	0	97	SIAVGMIETR	-0.00652834	1219.67	610.84	1219.67	610.843	2	13	8.1.1.1591.2	38.2597	1.30662	15.7811	1.6368	14.9347	62.3	7.75	106.07	10.3	144.72	11.96
74	5.76	12.37	97.0874	gi|16329368	carbon dioxide concentrating mechanism protein; CcmK [Synechocystis sp. PCC 6803]	1	auto	0	97	SIAVGMIETR	-1.00822	1218.66	610.339	1219.67	610.843	2	11	28.1.1.2008.3	49.9193	0.667711	30.3368	0.950814	26.8837	23.24	4.69	20.22	4.58	31.36	5.57
74	5.76	12.37	97.0874	gi|16329368	carbon dioxide concentrating mechanism protein; CcmK [Synechocystis sp. PCC 6803]	1	auto	0	97	VNGGEVLSTHIIAR	0.0254011	1609.92	805.966	1609.89	805.953	2	12	14.1.1.819.2	39.609	1.07867	29.0164	1.25589	27.6121	19.85	4.36	27.9	5.29	35.38	5.92
74	5.76	12.37	97.0874	gi|16329368	carbon dioxide concentrating mechanism protein; CcmK [Synechocystis sp. PCC 6803]	0	auto - shared MS/MS	0	97	YTEEVEQFR	0.0188069	1343.67	672.841	1343.65	672.831	2	11	7.1.1.1630.2	40.0405	1.71358	23.9473	1.63792	23.8487	24.65	4.9	55.04	7.35	57.3	7.55
74	5.76	12.37	97.0874	gi|16329368	carbon dioxide concentrating mechanism protein; CcmK [Synechocystis sp. PCC 6803]	0	auto - shared MS/MS	0	97	YTEEVEQFR	-0.0154933	1343.63	672.823	1343.65	672.831	2	13	28.1.1.1983.2	47.0941	1.60667	13.7609	1.87434	13.2827	76.22	8.6	159.57	12.57	202.75	14.21
74	5.76	12.37	97.0874	gi|16329368	carbon dioxide concentrating mechanism protein; CcmK [Synechocystis sp. PCC 6803]	0	auto - shared MS/MS	0	98	PHENLEYVLPIR	0.0319719	1622.92	541.981	1622.89	541.971	3	13	3.1.1.1918.2	67.6895	1.03818	29.2526	1.18973	27.8243	19.87	4.36	26.88	5.2	33.55	5.74
74	5.76	12.37	97.0874	gi|16329368	carbon dioxide concentrating mechanism protein; CcmK [Synechocystis sp. PCC 6803]	0	auto - shared MS/MS	0	98	PHENLEYVLPIR	-0.0215038	1622.87	812.442	1622.89	812.452	2	15	4.1.1.2780.2	60.1401	1.13399	20.0568	1.20226	19.4778	40.68	6.25	60.11	7.75	69.41	8.31
74	5.76	12.37	97.0874	gi|16329368	carbon dioxide concentrating mechanism protein; CcmK [Synechocystis sp. PCC 6803]	1	auto	0	98	SIAVGMIETR	0.00763201	1219.68	610.847	1219.67	610.843	2	13	8.1.1.1610.2	40.3702	1.10281	22.3514	1.87154	19.9384	33.41	5.66	48.01	7	88.74	9.33
74	5.76	12.37	97.0874	gi|16329368	carbon dioxide concentrating mechanism protein; CcmK [Synechocystis sp. PCC 6803]	1	auto	0	98	SIAVGMIETR	0.0142239	1219.69	610.85	1219.67	610.843	2	12	8.1.1.1620.3	41.5276	0.909631	24.444	1.45091	21.6516	30.44	5.39	36.08	6.08	62.68	7.81
74	5.76	12.37	97.0874	gi|16329368	carbon dioxide concentrating mechanism protein; CcmK [Synechocystis sp. PCC 6803]	1	auto	0	98	SIAVGMIETR	0.00887419	1219.68	610.847	1219.67	610.843	2	13	9.1.1.1631.2	41.5611	0.795033	20.952	1.09502	18.9438	44.22	6.48	45.81	6.86	68.72	8.25
74	5.76	12.37	97.0874	gi|16329368	carbon dioxide concentrating mechanism protein; CcmK [Synechocystis sp. PCC 6803]	0	auto - shared MS/MS	0	98	VNGGEVLSTHIIAR	0.0288924	1609.92	537.647	1609.89	537.638	3	14	13.1.1.843.2	35.6279	1.946	20.7615	1.51168	21.4425	31.64	5.57	80.23	8.83	67.88	8.31
74	5.76	12.37	97.0874	gi|16329368	carbon dioxide concentrating mechanism protein; CcmK [Synechocystis sp. PCC 6803]	0	auto - shared MS/MS	0	98	VNGGEVLSTHIIAR	-0.0172517	1609.87	537.632	1609.89	537.638	3	14	13.1.1.852.2	36.6325	0.733319	20.7053	1.14364	18.0632	47.46	6.71	45.35	6.86	77.03	8.66
74	5.76	12.37	97.0874	gi|16329368	carbon dioxide concentrating mechanism protein; CcmK [Synechocystis sp. PCC 6803]	0	auto - shared MS/MS	0	98	VNGGEVLSTHIIAR	0.00660194	1609.9	805.956	1609.89	805.953	2	12	14.1.1.794.2	36.8341			1.96271	32.6112	12.4	3.46	24.07	4.9	34.54	5.83
74	5.76	12.37	97.0874	gi|16329368	carbon dioxide concentrating mechanism protein; CcmK [Synechocystis sp. PCC 6803]	0	auto - shared MS/MS	0	98	VTLVGYEK	0.0262994	1195.73	598.873	1195.71	598.86	2	11	13.1.1.680.2	19.7597	0.42057	27.4712	1.04798	20.047	39.36	6.08	21.57	4.9	58.54	7.48
74	5.76	12.37	97.0874	gi|16329368	carbon dioxide concentrating mechanism protein; CcmK [Synechocystis sp. PCC 6803]	0	auto - shared MS/MS	0	98	YTEEVEQFR	-0.0361247	1343.61	672.813	1343.65	672.831	2	13	7.1.1.1656.2	42.9168	1.77225	17.2251	1.78986	17.0328	47.17	6.78	108.93	10.34	119.82	10.95
74	5.76	12.37	97.0874	gi|16329368	carbon dioxide concentrating mechanism protein; CcmK [Synechocystis sp. PCC 6803]	0	auto - shared MS/MS	0	98	YTEEVEQFR	0.0264577	1343.67	672.845	1343.65	672.831	2	13	10.1.1.1539.2	37.5165	1.82002	18.6669	1.86141	18.4187	39.94	6.25	94.72	9.64	105.51	10.25
74	5.76	12.37	97.0874	gi|16329368	carbon dioxide concentrating mechanism protein; CcmK [Synechocystis sp. PCC 6803]	1	auto	2	99	SIAVGMIETR	-0.0123878	1219.66	610.837	1219.67	610.843	2	16	8.1.1.1611.2	40.4724	0.836763	24.451	1.01238	22.8212	31.55	5.48	34.4	5.92	45.33	6.71
74	5.76	12.37	97.0874	gi|16329368	carbon dioxide concentrating mechanism protein; CcmK [Synechocystis sp. PCC 6803]	1	auto	2	99	VNGGEVLSTHIIAR	0.00821003	1609.9	805.957	1609.89	805.953	2	15	13.1.1.845.2	35.8491	1.24825	28.2309	1.36681	27.2971	19.76	4.36	32.14	5.66	38.33	6.16
74	5.76	12.37	97.0874	gi|16329368	carbon dioxide concentrating mechanism protein; CcmK [Synechocystis sp. PCC 6803]	0	auto - shared MS/MS	1.39794	99	YTEEVEQFR	0.00770011	1343.66	672.835	1343.65	672.831	2	15	28.1.1.1972.2	45.8856	1.33912	13.9743	1.86898	13.0086	78.84	8.72	137.57	11.75	209.12	14.32
74	5.76	12.37	97.0874	gi|16329368	carbon dioxide concentrating mechanism protein; CcmK [Synechocystis sp. PCC 6803]	0	auto - shared MS/MS	0	99	GFPAVVEAADSMVK	0.0245529	1707.94	854.975	1707.91	854.963	2	20	9.1.1.1886.3	69.8373	0.762397	19.0234	1.06208	17.0829	54.8	7.21	54.44	7.48	82.6	9
74	5.76	12.37	97.0874	gi|16329368	carbon dioxide concentrating mechanism protein; CcmK [Synechocystis sp. PCC 6803]	0	auto - shared MS/MS	0	99	GFPAVVEAADSMVK	0.0122557	1707.92	854.969	1707.91	854.963	2	21	10.1.1.1801.2	66.5092	0.738784	11.002	1.25979	9.4378	167.66	12.61	161.4	12.96	299.76	17.09
74	5.76	12.37	97.0874	gi|16329368	carbon dioxide concentrating mechanism protein; CcmK [Synechocystis sp. PCC 6803]	0	auto - shared MS/MS	0	99	GFPAVVEAADSMVK	0.0157958	1707.93	854.971	1707.91	854.963	2	20	10.1.1.1811.2	67.6158	0.575199	9.13467	1.0298	7.55107	282.84	16.34	211.99	15	413.37	20.1
74	5.76	12.37	97.0874	gi|16329368	carbon dioxide concentrating mechanism protein; CcmK [Synechocystis sp. PCC 6803]	0	auto - shared MS/MS	0	99	GFPAVVEAADSMVK	-0.000439796	1707.91	854.962	1707.91	854.963	2	21	10.1.1.1812.2	67.7179	0.703094	8.72181	1.07179	7.63161	273.37	16.09	250.45	16.12	415.82	20.2
74	5.76	12.37	97.0874	gi|16329368	carbon dioxide concentrating mechanism protein; CcmK [Synechocystis sp. PCC 6803]	0	auto - shared MS/MS	0	99	GFPAVVEAADSMVK	0.0242188	1707.94	854.975	1707.91	854.963	2	21	10.1.1.1821.2	68.7224	0.89667	10.4453	1.12441	9.7026	166.93	12.61	195.04	14.07	266.38	16.22
74	5.76	12.37	97.0874	gi|16329368	carbon dioxide concentrating mechanism protein; CcmK [Synechocystis sp. PCC 6803]	0	auto - shared MS/MS	0	99	GFPAVVEAADSMVK	-0.000928085	1707.91	854.962	1707.91	854.963	2	20	10.1.1.1822.2	68.8246	0.68349	11.1152	1.25349	9.31666	172.14	12.77	153.31	12.69	306.23	17.26
74	5.76	12.37	97.0874	gi|16329368	carbon dioxide concentrating mechanism protein; CcmK [Synechocystis sp. PCC 6803]	0	auto - shared MS/MS	0	99	GFPAVVEAADSMVK	0.0293864	1707.94	854.977	1707.91	854.963	2	22	11.1.1.1823.3	67.125	0.575826	12.6514	0.996271	10.535	147.23	11.79	110.47	10.82	208.17	14.25
74	5.76	12.37	97.0874	gi|16329368	carbon dioxide concentrating mechanism protein; CcmK [Synechocystis sp. PCC 6803]	0	auto - shared MS/MS	0	99	GFPAVVEAADSMVK	-0.0136558	1707.9	854.956	1707.91	854.963	2	15	9.1.1.1887.3	69.9394	0.73176	17.5921	0.916148	16.1612	65.39	7.87	62.35	8	85.02	9.17
74	5.76	12.37	97.0874	gi|16329368	carbon dioxide concentrating mechanism protein; CcmK [Synechocystis sp. PCC 6803]	0	auto - shared MS/MS	0	99	GFPAVVEAADSMVK	0.0184492	1707.93	854.972	1707.91	854.963	2	18	9.1.1.1896.3	70.9446	0.794619	19.6289	1.24682	17.2296	50.54	6.93	52.33	7.35	89.43	9.33
74	5.76	12.37	97.0874	gi|16329368	carbon dioxide concentrating mechanism protein; CcmK [Synechocystis sp. PCC 6803]	0	auto - shared MS/MS	0	99	GFPAVVEAADSMVK	-0.0253748	1707.89	854.95	1707.91	854.963	2	16	9.1.1.1897.3	71.0468	0.642616	20.1544	0.917236	17.7628	53.92	7.14	45.15	6.86	70.19	8.31
74	5.76	12.37	97.0874	gi|16329368	carbon dioxide concentrating mechanism protein; CcmK [Synechocystis sp. PCC 6803]	0	auto - shared MS/MS	0	99	GFPAVVEAADSMVK	-0.00117223	1707.91	854.962	1707.91	854.963	2	19	10.1.1.1802.2	66.6113	0.69894	9.97533	1.10612	8.63973	210.07	14.11	191.32	14.11	329.77	17.92
74	5.76	12.37	97.0874	gi|16329368	carbon dioxide concentrating mechanism protein; CcmK [Synechocystis sp. PCC 6803]	0	auto - shared MS/MS	0	99	GFPAVVEAADSMVK	0.0282313	1707.94	570.32	1707.91	570.311	3	15	10.1.1.1809.3	67.4455	0.586053	23.3442	1.50907	17.932	43.41	6.4	33.15	6	92.97	9.49
74	5.76	12.37	97.0874	gi|16329368	carbon dioxide concentrating mechanism protein; CcmK [Synechocystis sp. PCC 6803]	0	auto - shared MS/MS	0	99	GFPAVVEAADSMVK	0.0240198	1707.93	570.319	1707.91	570.311	3	14	10.1.1.1821.3	68.7735	1.15865	23.9521	0.904368	24.9884	28.15	5.2	42.5	6.48	36.13	6.08
74	5.76	12.37	97.0874	gi|16329368	carbon dioxide concentrating mechanism protein; CcmK [Synechocystis sp. PCC 6803]	0	auto - shared MS/MS	0	99	GFPAVVEAADSMVK	0.00827249	1707.92	570.314	1707.91	570.311	3	12	10.1.1.1822.3	68.8756	0.638884	27.3357	1.17151	22.745	29.61	5.29	24.65	5.1	49.23	6.93
74	5.76	12.37	97.0874	gi|16329368	carbon dioxide concentrating mechanism protein; CcmK [Synechocystis sp. PCC 6803]	0	auto - shared MS/MS	0	99	GFPAVVEAADSMVK	0.0151855	1707.93	854.97	1707.91	854.963	2	18	10.1.1.1831.2	69.829	0.890926	16.1232	1.134	14.9283	70.35	8.19	81.67	9.11	113.22	10.58
74	5.76	12.37	97.0874	gi|16329368	carbon dioxide concentrating mechanism protein; CcmK [Synechocystis sp. PCC 6803]	0	auto - shared MS/MS	0	99	GFPAVVEAADSMVK	-0.00556683	1707.91	854.96	1707.91	854.963	2	18	10.1.1.1832.2	69.9311	0.887218	16.5102	1.14201	15.2245	67.21	8	77.7	8.89	108.93	10.34
74	5.76	12.37	97.0874	gi|16329368	carbon dioxide concentrating mechanism protein; CcmK [Synechocystis sp. PCC 6803]	0	auto - shared MS/MS	0	99	GFPAVVEAADSMVK	0.0325603	1707.94	854.979	1707.91	854.963	2	18	11.1.1.1813.2	65.9668	0.740463	19.4175	1.2723	16.6175	53.77	7.14	51.88	7.35	97.09	9.7
74	5.76	12.37	97.0874	gi|16329368	carbon dioxide concentrating mechanism protein; CcmK [Synechocystis sp. PCC 6803]	0	auto - shared MS/MS	0	99	GFPAVVEAADSMVK	0.02194	1707.93	854.974	1707.91	854.963	2	17	11.1.1.1814.2	66.069	1.09279	17.4631	1.02514	17.4462	54.3	7.21	77.32	8.77	79	8.94
74	5.76	12.37	97.0874	gi|16329368	carbon dioxide concentrating mechanism protein; CcmK [Synechocystis sp. PCC 6803]	0	auto - shared MS/MS	0	99	GFPAVVEAADSMVK	-0.0188324	1707.89	854.953	1707.91	854.963	2	19	11.1.1.1824.3	67.2277	0.788026	12.1188	1.11821	10.8592	132.7	11.22	136.26	11.83	210.59	14.35
74	5.76	12.37	97.0874	gi|16329368	carbon dioxide concentrating mechanism protein; CcmK [Synechocystis sp. PCC 6803]	0	auto - shared MS/MS	0	99	GFPAVVEAADSMVK	0.00729121	1707.92	854.966	1707.91	854.963	2	18	11.1.1.1833.3	68.2336	0.809879	19.115	1.15201	17.1867	52.62	7.07	55.53	7.55	86.03	9.22
74	5.76	12.37	97.0874	gi|16329368	carbon dioxide concentrating mechanism protein; CcmK [Synechocystis sp. PCC 6803]	0	auto - shared MS/MS	0	99	GFPAVVEAADSMVK	0.00900024	1707.92	854.967	1707.91	854.963	2	17	11.1.1.1834.3	68.3361	1.00853	20.0429	1.30907	18.5779	42.91	6.4	56.39	7.55	79.72	8.83
74	5.76	12.37	97.0874	gi|16329368	carbon dioxide concentrating mechanism protein; CcmK [Synechocystis sp. PCC 6803]	0	auto - shared MS/MS	0	99	PHENLEYVLPIR	0.00593743	1622.9	812.455	1622.89	812.452	2	20	3.1.1.1967.3	73.1704	0.933193	10.0043	1.07464	9.50055	178.3	13.04	216.81	14.8	271.93	16.49
74	5.76	12.37	97.0874	gi|16329368	carbon dioxide concentrating mechanism protein; CcmK [Synechocystis sp. PCC 6803]	0	auto - shared MS/MS	0	99	PHENLEYVLPIR	-0.0337789	1622.86	812.436	1622.89	812.452	2	15	2.1.1.1877.2	61.0152	0.761672	19.7488	0.769957	19.182	50.58	6.93	50.2	7.14	55.27	7.42
74	5.76	12.37	97.0874	gi|16329368	carbon dioxide concentrating mechanism protein; CcmK [Synechocystis sp. PCC 6803]	0	auto - shared MS/MS	0	99	PHENLEYVLPIR	-0.000452203	1622.89	812.452	1622.89	812.452	2	15	2.1.1.1902.2	63.791	1.24605	17.3574	0.886332	18.4833	52	7.07	84.43	9.11	65.41	8.19
74	5.76	12.37	97.0874	gi|16329368	carbon dioxide concentrating mechanism protein; CcmK [Synechocystis sp. PCC 6803]	0	auto - shared MS/MS	0	99	PHENLEYVLPIR	-0.00155088	1622.89	812.452	1622.89	812.452	2	13	2.1.1.1980.3	72.4722	0.48607	29.6671	0.674521	25.7314	29.73	5.29	18.83	4.47	28.46	5.29
74	5.76	12.37	97.0874	gi|16329368	carbon dioxide concentrating mechanism protein; CcmK [Synechocystis sp. PCC 6803]	0	auto - shared MS/MS	0	99	PHENLEYVLPIR	0.000566236	1622.89	812.453	1622.89	812.452	2	14	3.1.1.1865.2	61.8338	0.747706	22.3305	0.928179	20.5701	40.06	6.16	39.03	6.32	52.77	7.21
74	5.76	12.37	97.0874	gi|16329368	carbon dioxide concentrating mechanism protein; CcmK [Synechocystis sp. PCC 6803]	0	auto - shared MS/MS	0	99	PHENLEYVLPIR	-0.016646	1622.87	812.444	1622.89	812.452	2	14	3.1.1.1866.2	61.936	0.977107	23.9798	1.14507	22.7115	30.38	5.39	38.68	6.24	49.37	7
74	5.76	12.37	97.0874	gi|16329368	carbon dioxide concentrating mechanism protein; CcmK [Synechocystis sp. PCC 6803]	0	auto - shared MS/MS	0	99	PHENLEYVLPIR	0.0147266	1622.91	812.46	1622.89	812.452	2	17	3.1.1.1877.2	63.1615	0.772981	14.2423	0.996299	13.0309	96.92	9.59	97.62	10	137.04	11.62
74	5.76	12.37	97.0874	gi|16329368	carbon dioxide concentrating mechanism protein; CcmK [Synechocystis sp. PCC 6803]	0	auto - shared MS/MS	0	99	PHENLEYVLPIR	-0.0148149	1622.88	812.445	1622.89	812.452	2	17	3.1.1.1878.2	63.2636	0.893075	13.5064	0.915125	13.152	99.75	9.75	116.08	10.82	129.55	11.4
74	5.76	12.37	97.0874	gi|16329368	carbon dioxide concentrating mechanism protein; CcmK [Synechocystis sp. PCC 6803]	0	auto - shared MS/MS	0	99	PHENLEYVLPIR	0.00944948	1622.9	541.974	1622.89	541.971	3	14	3.1.1.1885.3	64.0976	1.5664	28.7424	1.23801	29.655	17.53	4.12	35.78	5.92	30.8	5.57
74	5.76	12.37	97.0874	gi|16329368	carbon dioxide concentrating mechanism protein; CcmK [Synechocystis sp. PCC 6803]	0	auto - shared MS/MS	0	99	PHENLEYVLPIR	-0.0258905	1622.86	541.962	1622.89	541.971	3	14	3.1.1.1886.3	64.1997	0.673527	27.3422	0.983801	24.0417	28.52	5.2	25.03	5.1	39.82	6.24
74	5.76	12.37	97.0874	gi|16329368	carbon dioxide concentrating mechanism protein; CcmK [Synechocystis sp. PCC 6803]	0	auto - shared MS/MS	0	99	PHENLEYVLPIR	0.0127735	1622.9	812.459	1622.89	812.452	2	19	3.1.1.1887.2	64.2678	0.880799	9.39505	1.0397	8.84617	207.97	14.07	238.69	15.56	306.87	17.49
74	5.76	12.37	97.0874	gi|16329368	carbon dioxide concentrating mechanism protein; CcmK [Synechocystis sp. PCC 6803]	0	auto - shared MS/MS	0	99	PHENLEYVLPIR	-0.0242145	1622.87	812.44	1622.89	812.452	2	18	3.1.1.1888.2	64.37	0.713898	9.45727	0.992277	8.45879	230.06	14.76	214.01	14.87	323.98	17.86
74	5.76	12.37	97.0874	gi|16329368	carbon dioxide concentrating mechanism protein; CcmK [Synechocystis sp. PCC 6803]	0	auto - shared MS/MS	0	99	PHENLEYVLPIR	0.0275772	1622.92	541.98	1622.89	541.971	3	14	3.1.1.1895.2	65.153	1.18929	27.7119	1.07604	27.8766	20.83	4.47	32.28	5.66	31.81	5.66
74	5.76	12.37	97.0874	gi|16329368	carbon dioxide concentrating mechanism protein; CcmK [Synechocystis sp. PCC 6803]	0	auto - shared MS/MS	0	99	PHENLEYVLPIR	0.0160414	1622.91	541.976	1622.89	541.971	3	14	3.1.1.1896.2	65.2552	0.829125	28.4744	0.551152	31.4808	23.14	4.69	25	5	18.1	4.36
74	5.76	12.37	97.0874	gi|16329368	carbon dioxide concentrating mechanism protein; CcmK [Synechocystis sp. PCC 6803]	0	auto - shared MS/MS	0	99	PHENLEYVLPIR	-2.08431	1620.81	811.41	1622.89	812.452	2	16	3.1.1.1900.3	65.7488	0.583822	14.0912	0.425922	15.0909	115.44	10.44	87.82	9.49	69.78	8.43
74	5.76	12.37	97.0874	gi|16329368	carbon dioxide concentrating mechanism protein; CcmK [Synechocystis sp. PCC 6803]	0	auto - shared MS/MS	0	99	PHENLEYVLPIR	0.0323381	1622.92	541.981	1622.89	541.971	3	14	3.1.1.1905.3	66.3106			1.37462	30.5169	15.67	3.87	21.83	4.69	30.57	5.48
74	5.76	12.37	97.0874	gi|16329368	carbon dioxide concentrating mechanism protein; CcmK [Synechocystis sp. PCC 6803]	0	auto - shared MS/MS	0	99	PHENLEYVLPIR	-0.024975	1622.87	541.962	1622.89	541.971	3	15	3.1.1.1906.3	66.4128	1.00203	29.4307	0.996885	28.8775	19.89	4.36	25.97	5.1	28.14	5.29
74	5.76	12.37	97.0874	gi|16329368	carbon dioxide concentrating mechanism protein; CcmK [Synechocystis sp. PCC 6803]	0	auto - shared MS/MS	0	99	PHENLEYVLPIR	0.011919	1622.9	812.458	1622.89	812.452	2	14	3.1.1.1911.3	66.9745	0.409668	16.4647	0.451376	15.147	108.54	10.1	57.94	7.87	69.53	8.31
74	5.76	12.37	97.0874	gi|16329368	carbon dioxide concentrating mechanism protein; CcmK [Synechocystis sp. PCC 6803]	0	auto - shared MS/MS	0	99	PHENLEYVLPIR	0.0167738	1622.91	541.976	1622.89	541.971	3	13	3.1.1.1917.2	67.5874	0.775635	27.8233	0.847608	26.4657	25.28	4.9	25.55	5.1	30.41	5.48
74	5.76	12.37	97.0874	gi|16329368	carbon dioxide concentrating mechanism protein; CcmK [Synechocystis sp. PCC 6803]	0	auto - shared MS/MS	0	99	PHENLEYVLPIR	0.00560419	1622.9	541.972	1622.89	541.971	3	14	3.1.1.1931.2	69.1363	0.764589	28.6491	1.22669	24.9424	24.24	4.8	24.15	5	42.2	6.4
74	5.76	12.37	97.0874	gi|16329368	carbon dioxide concentrating mechanism protein; CcmK [Synechocystis sp. PCC 6803]	0	auto - shared MS/MS	0	99	PHENLEYVLPIR	0.00935546	1622.9	812.457	1622.89	812.452	2	19	3.1.1.1941.2	70.2426	1.00274	11.5495	1.38737	10.5856	129.81	11.14	169.61	13.11	255.59	15.84
74	5.76	12.37	97.0874	gi|16329368	carbon dioxide concentrating mechanism protein; CcmK [Synechocystis sp. PCC 6803]	0	auto - shared MS/MS	0	99	PHENLEYVLPIR	-0.0460655	1622.84	812.429	1622.89	812.452	2	17	3.1.1.1942.2	70.3447	0.887053	10.9266	1.10693	10.1534	153.34	12.08	177.24	13.42	240.89	15.43
74	5.76	12.37	97.0874	gi|16329368	carbon dioxide concentrating mechanism protein; CcmK [Synechocystis sp. PCC 6803]	0	auto - shared MS/MS	0	99	PHENLEYVLPIR	0.0215347	1622.91	541.978	1622.89	541.971	3	15	3.1.1.1943.2	70.4639	1.63873	31.477			14.41	3.74	30.77	5.48	24.61	5
74	5.76	12.37	97.0874	gi|16329368	carbon dioxide concentrating mechanism protein; CcmK [Synechocystis sp. PCC 6803]	0	auto - shared MS/MS	0	99	PHENLEYVLPIR	-0.0220452	1622.87	541.963	1622.89	541.971	3	15	3.1.1.1944.2	70.566					12.34	3.46	26.67	5.1	21.28	4.69
74	5.76	12.37	97.0874	gi|16329368	carbon dioxide concentrating mechanism protein; CcmK [Synechocystis sp. PCC 6803]	0	auto - shared MS/MS	0	99	PHENLEYVLPIR	0.00398427	1622.89	812.454	1622.89	812.452	2	18	3.1.1.1951.2	71.3489	0.96262	10.1692	1.00916	9.85735	169.78	12.73	212.96	14.63	243.16	15.56
74	5.76	12.37	97.0874	gi|16329368	carbon dioxide concentrating mechanism protein; CcmK [Synechocystis sp. PCC 6803]	0	auto - shared MS/MS	0	99	PHENLEYVLPIR	-0.0212847	1622.87	812.442	1622.89	812.452	2	18	3.1.1.1952.2	71.4511	0.897226	9.81513	1.08948	9.18022	188.98	13.42	220.94	14.97	292.2	17
74	5.76	12.37	97.0874	gi|16329368	carbon dioxide concentrating mechanism protein; CcmK [Synechocystis sp. PCC 6803]	0	auto - shared MS/MS	0	99	PHENLEYVLPIR	0.00267445	1622.89	541.972	1622.89	541.971	3	14	3.1.1.1953.3	71.6213	0.907058	23.5848	1.12644	21.9407	32.54	5.57	38.46	6.24	52.02	7.14
74	5.76	12.37	97.0874	gi|16329368	carbon dioxide concentrating mechanism protein; CcmK [Synechocystis sp. PCC 6803]	0	auto - shared MS/MS	0	99	PHENLEYVLPIR	-0.0328487	1622.86	541.96	1622.89	541.971	3	14	3.1.1.1954.3	71.7234	1.04711	28.5292	1.58009	25.8082	20.91	4.47	28.53	5.39	46.89	6.78
74	5.76	12.37	97.0874	gi|16329368	carbon dioxide concentrating mechanism protein; CcmK [Synechocystis sp. PCC 6803]	0	auto - shared MS/MS	0	99	PHENLEYVLPIR	0.00532706	1622.9	812.455	1622.89	812.452	2	15	3.1.1.1957.3	72.0639	0.746349	16.63	0.457527	18.8165	71.69	8.25	69.72	8.37	46.55	6.93
74	5.76	12.37	97.0874	gi|16329368	carbon dioxide concentrating mechanism protein; CcmK [Synechocystis sp. PCC 6803]	0	auto - shared MS/MS	0	99	PHENLEYVLPIR	-0.00996006	1622.88	541.967	1622.89	541.971	3	14	3.1.1.1963.3	72.7278	0.679563	25.4232	0.921494	22.7632	32.75	5.57	29	5.48	42.83	6.48
74	5.76	12.37	97.0874	gi|16329368	carbon dioxide concentrating mechanism protein; CcmK [Synechocystis sp. PCC 6803]	0	auto - shared MS/MS	0	99	PHENLEYVLPIR	-0.046948	1622.84	541.955	1622.89	541.971	3	14	3.1.1.1964.3	72.8299	1.0398	21.81	0.925558	22.0109	35.56	5.83	48.18	6.93	46.71	6.86
74	5.76	12.37	97.0874	gi|16329368	carbon dioxide concentrating mechanism protein; CcmK [Synechocystis sp. PCC 6803]	0	auto - shared MS/MS	0	99	PHENLEYVLPIR	-0.0256794	1622.86	812.44	1622.89	812.452	2	16	3.1.1.1968.3	73.2725	0.86548	10.2177	1.12443	9.39631	177.61	13	200.3	14.28	283.43	16.7
74	5.76	12.37	97.0874	gi|16329368	carbon dioxide concentrating mechanism protein; CcmK [Synechocystis sp. PCC 6803]	0	auto - shared MS/MS	0	99	PHENLEYVLPIR	-0.0348628	1622.86	541.959	1622.89	541.971	3	15	3.1.1.1974.3	73.9364	1.29384	24.9804	1.6232	23.5788	24.93	4.9	42.03	6.48	57.43	7.48
74	5.76	12.37	97.0874	gi|16329368	carbon dioxide concentrating mechanism protein; CcmK [Synechocystis sp. PCC 6803]	0	auto - shared MS/MS	0	99	PHENLEYVLPIR	0.0149708	1622.91	812.46	1622.89	812.452	2	18	3.1.1.1979.3	74.4982	0.799223	13.5415	1.00576	12.5008	105.27	10	109.63	10.58	150.26	12.21
74	5.76	12.37	97.0874	gi|16329368	carbon dioxide concentrating mechanism protein; CcmK [Synechocystis sp. PCC 6803]	0	auto - shared MS/MS	0	99	PHENLEYVLPIR	-0.0328816	1622.86	812.436	1622.89	812.452	2	16	3.1.1.1980.3	74.6003	1.01459	14.2072	0.961217	14.1516	84.77	9	112.07	10.58	115.64	10.82
74	5.76	12.37	97.0874	gi|16329368	carbon dioxide concentrating mechanism protein; CcmK [Synechocystis sp. PCC 6803]	0	auto - shared MS/MS	0	99	PHENLEYVLPIR	0.0137501	1622.9	812.459	1622.89	812.452	2	18	3.1.1.1989.3	75.6046	1.02142	17.0648	1.01009	16.7985	58.59	7.48	77.98	8.83	83.99	9.17
74	5.76	12.37	97.0874	gi|16329368	carbon dioxide concentrating mechanism protein; CcmK [Synechocystis sp. PCC 6803]	0	auto - shared MS/MS	0	99	PHENLEYVLPIR	-0.0360555	1622.85	812.434	1622.89	812.452	2	14	3.1.1.1990.3	75.7067	0.904815	17.4385	1.30266	15.7314	59.83	7.55	70.54	8.49	110.61	10.39
74	5.76	12.37	97.0874	gi|16329368	carbon dioxide concentrating mechanism protein; CcmK [Synechocystis sp. PCC 6803]	0	no quant - weak signal	0	99	PHENLEYVLPIR	-0.0017281	1622.89	812.452	1622.89	812.452	2	12	4.1.1.2760.2	57.9273					15.64	3.87	23.34	4.8	17.46	4.24
74	5.76	12.37	97.0874	gi|16329368	carbon dioxide concentrating mechanism protein; CcmK [Synechocystis sp. PCC 6803]	0	auto - shared MS/MS	0	99	PHENLEYVLPIR	0.0162165	1622.91	812.461	1622.89	812.452	2	14	4.1.1.2769.2	58.9316	0.866803	21.5404	1.15849	19.716	39.93	6.16	45.1	6.78	65.65	8.06
74	5.76	12.37	97.0874	gi|16329368	carbon dioxide concentrating mechanism protein; CcmK [Synechocystis sp. PCC 6803]	0	auto - shared MS/MS	0	99	PHENLEYVLPIR	0.0171931	1622.91	812.461	1622.89	812.452	2	13	4.1.1.2770.2	59.0337	1.09078	23.0868	1.51495	21.2428	31.33	5.48	44.53	6.71	67.36	8.12
74	5.76	12.37	97.0874	gi|16329368	carbon dioxide concentrating mechanism protein; CcmK [Synechocystis sp. PCC 6803]	0	auto - shared MS/MS	0	99	PHENLEYVLPIR	0.0270809	1622.92	812.466	1622.89	812.452	2	15	4.1.1.2779.2	60.0379	0.623359	18.1148	0.762906	16.5945	67.7	8	54.99	7.55	73.3	8.54
74	5.76	12.37	97.0874	gi|16329368	carbon dioxide concentrating mechanism protein; CcmK [Synechocystis sp. PCC 6803]	0	auto - shared MS/MS	0	99	PHENLEYVLPIR	0.0156061	1622.91	812.46	1622.89	812.452	2	17	4.1.1.2803.2	62.591	0.887981	13.9645	0.904035	13.6087	93.46	9.43	108.14	10.44	119.91	10.95
74	5.76	12.37	97.0874	gi|16329368	carbon dioxide concentrating mechanism protein; CcmK [Synechocystis sp. PCC 6803]	0	auto - shared MS/MS	0	99	PHENLEYVLPIR	-0.0226024	1622.87	812.441	1622.89	812.452	2	19	4.1.1.2804.2	62.6931	1.47537	14.6233	1.33293	14.7424	69.25	8.19	133.13	11.45	131	11.53
74	5.76	12.37	97.0874	gi|16329368	carbon dioxide concentrating mechanism protein; CcmK [Synechocystis sp. PCC 6803]	0	auto - shared MS/MS	0	99	PHENLEYVLPIR	0.0212214	1622.91	812.463	1622.89	812.452	2	18	4.1.1.2819.2	64.3622	1.15776	15.104	0.997004	15.387	70.9	8.25	106.96	10.3	100.32	10.1
74	5.76	12.37	97.0874	gi|16329368	carbon dioxide concentrating mechanism protein; CcmK [Synechocystis sp. PCC 6803]	0	auto - shared MS/MS	0	99	PHENLEYVLPIR	0.0140192	1622.9	812.459	1622.89	812.452	2	19	4.1.1.2820.2	64.4643	0.851283	16.4442	1.29631	14.5996	69.38	8.12	76.96	8.89	127.64	11.14
74	5.76	12.37	97.0874	gi|16329368	carbon dioxide concentrating mechanism protein; CcmK [Synechocystis sp. PCC 6803]	0	auto - shared MS/MS	0	99	PHENLEYVLPIR	0.012066	1622.9	812.458	1622.89	812.452	2	19	4.1.1.2831.2	65.6898	1.07145	17.6955	0.943418	17.9194	53.29	7.14	74.4	8.6	71.35	8.49
74	5.76	12.37	97.0874	gi|16329368	carbon dioxide concentrating mechanism protein; CcmK [Synechocystis sp. PCC 6803]	0	auto - shared MS/MS	0	99	PHENLEYVLPIR	0.00986874	1622.9	812.457	1622.89	812.452	2	18	4.1.1.2832.2	65.7919	0.775961	18.7682	1.07605	16.9029	55.83	7.28	56.45	7.62	85.26	9.17
74	5.76	12.37	97.0874	gi|16329368	carbon dioxide concentrating mechanism protein; CcmK [Synechocystis sp. PCC 6803]	0	auto - shared MS/MS	0	99	PHENLEYVLPIR	0.00986874	1622.9	812.457	1622.89	812.452	2	19	4.1.1.2843.2	67.0174	1.19918	21.5982	1.62026	20.099	34.36	5.74	53.69	7.35	79.01	8.83
74	5.76	12.37	97.0874	gi|16329368	carbon dioxide concentrating mechanism protein; CcmK [Synechocystis sp. PCC 6803]	0	auto - shared MS/MS	0	99	PHENLEYVLPIR	0.010235	1622.9	812.457	1622.89	812.452	2	13	4.1.1.2844.2	67.1196	0.764127	20.7343	1.33142	17.7567	46.36	6.63	46.16	6.93	87.6	9.22
74	5.76	12.37	97.0874	gi|16329368	carbon dioxide concentrating mechanism protein; CcmK [Synechocystis sp. PCC 6803]	0	auto - shared MS/MS	0	99	PHENLEYVLPIR	0.0314755	1622.92	812.468	1622.89	812.452	2	13	4.1.1.2853.2	68.1238	0.681853	23.5834	0.946476	21.0834	38.02	6	33.78	5.92	51.07	7.14
74	5.76	12.37	97.0874	gi|16329368	carbon dioxide concentrating mechanism protein; CcmK [Synechocystis sp. PCC 6803]	0	auto - shared MS/MS	0	99	PHENLEYVLPIR	-0.00575647	1622.88	812.449	1622.89	812.452	2	14	4.1.1.2854.2	68.1749	0.705881	21.3535	0.91548	19.3907	45.38	6.56	41.74	6.56	58.96	7.62
74	5.76	12.37	97.0874	gi|16329368	carbon dioxide concentrating mechanism protein; CcmK [Synechocystis sp. PCC 6803]	0	auto - shared MS/MS	0	99	PHENLEYVLPIR	0.0096246	1622.9	812.457	1622.89	812.452	2	17	4.1.1.2865.2	69.2473	0.869711	21.8335	1.21872	19.7622	38.87	6.08	44.05	6.71	67.23	8.12
74	5.76	12.37	97.0874	gi|16329368	carbon dioxide concentrating mechanism protein; CcmK [Synechocystis sp. PCC 6803]	0	auto - shared MS/MS	0	99	PHENLEYVLPIR	-0.00612269	1622.88	812.449	1622.89	812.452	2	12	4.1.1.2866.2	69.3494	1.15375	23.9935	1.04154	24.161	28.15	5.2	42.32	6.48	41.61	6.48
74	5.76	12.37	97.0874	gi|16329368	carbon dioxide concentrating mechanism protein; CcmK [Synechocystis sp. PCC 6803]	0	auto - shared MS/MS	0	99	PHENLEYVLPIR	0.0158503	1622.91	812.46	1622.89	812.452	2	13	4.1.1.2889.2	71.9027	1.31357	22.2765	1.464	21.5076	31.14	5.48	53.3	7.28	64.7	8
74	5.76	12.37	97.0874	gi|16329368	carbon dioxide concentrating mechanism protein; CcmK [Synechocystis sp. PCC 6803]	0	auto - shared MS/MS	0	99	PHENLEYVLPIR	-0.0367628	1622.85	812.434	1622.89	812.452	2	15	4.1.1.2890.2	72.0048	0.879394	20.9181	1.14514	19.2366	42.02	6.32	48.15	7	68.29	8.19
74	5.76	12.37	97.0874	gi|16329368	carbon dioxide concentrating mechanism protein; CcmK [Synechocystis sp. PCC 6803]	0	auto - shared MS/MS	0	99	PHENLEYVLPIR	0.027203	1622.92	812.466	1622.89	812.452	2	14	4.1.1.2899.2	73.0091	0.926375	24.2509	0.989064	23.4515	30.42	5.39	36.72	6.08	42.7	6.56
74	5.76	12.37	97.0874	gi|16329368	carbon dioxide concentrating mechanism protein; CcmK [Synechocystis sp. PCC 6803]	0	auto - shared MS/MS	0	99	PHENLEYVLPIR	0.00669487	1622.9	812.456	1622.89	812.452	2	17	4.1.1.2911.3	74.3879	0.70891	21.5476	0.823542	20.1868	44.32	6.48	40.94	6.48	51.8	7.21
74	5.76	12.37	97.0874	gi|16329368	carbon dioxide concentrating mechanism protein; CcmK [Synechocystis sp. PCC 6803]	0	auto - shared MS/MS	0	99	PHENLEYVLPIR	0.0412661	1622.93	812.473	1622.89	812.452	2	13	5.1.1.2613.2	64.5206	0.951888	28.4338	1.57603	25.1229	22.01	4.58	27.3	5.29	49.23	6.93
74	5.76	12.37	97.0874	gi|16329368	carbon dioxide concentrating mechanism protein; CcmK [Synechocystis sp. PCC 6803]	0	auto - shared MS/MS	0	99	PHENLEYVLPIR	0.0138003	1622.9	812.459	1622.89	812.452	2	13	5.1.1.2614.2	64.6227	1.66044	28.5303	1.38143	29.2224	17.48	4.12	37.82	6.08	34.27	5.92
74	5.76	12.37	97.0874	gi|16329368	carbon dioxide concentrating mechanism protein; CcmK [Synechocystis sp. PCC 6803]	0	auto - shared MS/MS	0	99	PHENLEYVLPIR	0.0506655	1622.94	812.478	1622.89	812.452	2	13	5.1.1.2624.2	65.542	1.36093	25.824	1.33418	25.5628	22.81	4.69	40.45	6.32	43.19	6.56
74	5.76	12.37	97.0874	gi|16329368	carbon dioxide concentrating mechanism protein; CcmK [Synechocystis sp. PCC 6803]	0	auto - shared MS/MS	0	99	PHENLEYVLPIR	0.0291811	1622.92	812.467	1622.89	812.452	2	11	5.1.1.2625.2	65.6441	1.00832	24.6317	0.864196	25.1061	28.26	5.2	37.13	6.08	34.66	5.92
74	5.76	12.37	97.0874	gi|16329368	carbon dioxide concentrating mechanism protein; CcmK [Synechocystis sp. PCC 6803]	0	auto - shared MS/MS	0	99	PHENLEYVLPIR	0.0310122	1622.92	812.468	1622.89	812.452	2	13	5.1.1.2635.2	66.6653	1.20617	23.8203	1.28015	23.1877	28.11	5.2	44.18	6.63	51.07	7.14
74	5.76	12.37	97.0874	gi|16329368	carbon dioxide concentrating mechanism protein; CcmK [Synechocystis sp. PCC 6803]	0	auto - shared MS/MS	0	99	PHENLEYVLPIR	0.0228335	1622.91	812.464	1622.89	812.452	2	15	5.1.1.2636.2	66.7164	0.861986	21.7953	0.829851	21.5356	38.88	6.08	43.67	6.63	45.79	6.78
74	5.76	12.37	97.0874	gi|16329368	carbon dioxide concentrating mechanism protein; CcmK [Synechocystis sp. PCC 6803]	0	auto - shared MS/MS	0	99	PHENLEYVLPIR	0.0360171	1622.93	812.47	1622.89	812.452	2	15	5.1.1.2649.2	68.0106	1.08477	19.6765	0.85285	20.5061	42.83	6.4	60.54	7.75	51.84	7.28
74	5.76	12.37	97.0874	gi|16329368	carbon dioxide concentrating mechanism protein; CcmK [Synechocystis sp. PCC 6803]	0	auto - shared MS/MS	0	99	PHENLEYVLPIR	0.0109927	1622.9	812.458	1622.89	812.452	2	14	5.1.1.2650.2	68.1128	0.568711	20.5421	0.93916	17.2716	56.15	7.28	41.61	6.63	74.84	8.54
74	5.76	12.37	97.0874	gi|16329368	carbon dioxide concentrating mechanism protein; CcmK [Synechocystis sp. PCC 6803]	0	auto - shared MS/MS	0	99	PHENLEYVLPIR	0.0197817	1622.91	812.462	1622.89	812.452	2	17	5.1.1.2659.2	69.1172	1.16571	19.0019	1.29621	18.3022	44.82	6.56	68.08	8.25	82.45	9.06
74	5.76	12.37	97.0874	gi|16329368	carbon dioxide concentrating mechanism protein; CcmK [Synechocystis sp. PCC 6803]	0	auto - shared MS/MS	0	99	PHENLEYVLPIR	-0.00194679	1622.89	812.451	1622.89	812.452	2	15	5.1.1.2660.2	69.2193	0.887225	18.497	1.15705	17.0367	53.56	7.14	61.92	7.94	87.95	9.33
74	5.76	12.37	97.0874	gi|16329368	carbon dioxide concentrating mechanism protein; CcmK [Synechocystis sp. PCC 6803]	0	auto - shared MS/MS	0	99	PHENLEYVLPIR	0.0241763	1622.91	812.465	1622.89	812.452	2	14	5.1.1.2671.2	70.4451	1.47043	23.9649	1.59085	23.3456	25.84	5	49.51	7	58.34	7.62
74	5.76	12.37	97.0874	gi|16329368	carbon dioxide concentrating mechanism protein; CcmK [Synechocystis sp. PCC 6803]	0	auto - shared MS/MS	0	99	PHENLEYVLPIR	-0.000726084	1622.89	812.452	1622.89	812.452	2	14	5.1.1.2672.2	70.5472	1.15215	24.5188	1.56571	22.7253	27.11	5.1	40.7	6.4	60.24	7.68
74	5.76	12.37	97.0874	gi|16329368	carbon dioxide concentrating mechanism protein; CcmK [Synechocystis sp. PCC 6803]	0	auto - shared MS/MS	0	99	PHENLEYVLPIR	-0.170038	1622.72	812.367	1622.89	812.452	2	11	5.1.1.2697.2	72.6923			1.02671	28.9851	19.12	4.24	11.94	3.61	27.86	5.2
74	5.76	12.37	97.0874	gi|16329368	carbon dioxide concentrating mechanism protein; CcmK [Synechocystis sp. PCC 6803]	0	auto - shared MS/MS	0	99	PHENLEYVLPIR	0.0206362	1622.91	812.463	1622.89	812.452	2	11	5.1.1.2698.2	72.7604	0.808483	25.8803	0.549664	28.3468	28.42	5.2	29.94	5.48	22.17	4.8
74	5.76	12.37	97.0874	gi|16329368	carbon dioxide concentrating mechanism protein; CcmK [Synechocystis sp. PCC 6803]	0	auto - shared MS/MS	0	99	PHENLEYVLPIR	0.0388247	1622.93	812.472	1622.89	812.452	2	12	5.1.1.2699.2	72.8115			1.407	30.3855	15.7	3.87	20.71	4.58	31.35	5.57
74	5.76	12.37	97.0874	gi|16329368	carbon dioxide concentrating mechanism protein; CcmK [Synechocystis sp. PCC 6803]	0	no quant - weak signal	0	99	PHENLEYVLPIR	0.0723034	1490.8	746.407	1490.73	746.37	2	16	13.1.1.956.2	48.1479					3.9	2	19.01	4.24	7.05	2.83
74	5.76	12.37	97.0874	gi|16329368	carbon dioxide concentrating mechanism protein; CcmK [Synechocystis sp. PCC 6803]	0	no quant - weak signal	0	99	PHENLEYVLPIR	0.0586311	1490.78	746.4	1490.73	746.37	2	16	13.1.1.957.2	48.2505					2.87	1.73	16.49	4	19.98	4.47
74	5.76	12.37	97.0874	gi|16329368	carbon dioxide concentrating mechanism protein; CcmK [Synechocystis sp. PCC 6803]	0	auto - no iTRAQ	0	99	PHENLEYVLPIR	0.0701061	1490.8	746.405	1490.73	746.37	2	17	13.1.1.966.2	49.255			0.715257	29.9586	21.2	4.47	15.27	4	21.52	4.58
74	5.76	12.37	97.0874	gi|16329368	carbon dioxide concentrating mechanism protein; CcmK [Synechocystis sp. PCC 6803]	0	no quant - weak signal	0	99	PHENLEYVLPIR	0.0167152	1504.81	753.412	1504.79	753.404	2	16	13.1.1.968.3	49.5274					20.16	4.36	13.52	3.74	10.46	3.32
74	5.76	12.37	97.0874	gi|16329368	carbon dioxide concentrating mechanism protein; CcmK [Synechocystis sp. PCC 6803]	0	auto - no iTRAQ	0	99	PHENLEYVLPIR	0.0692516	1490.8	746.405	1490.73	746.37	2	17	13.1.1.976.2	50.3621					13.47	3.61	24.24	4.9	27.27	5.2
74	5.76	12.37	97.0874	gi|16329368	carbon dioxide concentrating mechanism protein; CcmK [Synechocystis sp. PCC 6803]	0	auto - no iTRAQ	0	99	PHENLEYVLPIR	0.0511846	1490.78	746.396	1490.73	746.37	2	16	13.1.1.986.3	51.5205			1.14467	31.4148	15.74	3.87	18.74	4.36	25.57	5
74	5.76	12.37	97.0874	gi|16329368	carbon dioxide concentrating mechanism protein; CcmK [Synechocystis sp. PCC 6803]	1	auto	0	99	SIAVGMIETR	0.0219638	1219.69	610.854	1219.67	610.843	2	11	7.1.1.1647.2	41.9297					15.65	3.87	23.2	4.8	21.86	4.69
74	5.76	12.37	97.0874	gi|16329368	carbon dioxide concentrating mechanism protein; CcmK [Synechocystis sp. PCC 6803]	1	auto	0	99	SIAVGMIETR	0.0114658	1219.68	610.849	1219.67	610.843	2	17	7.1.1.1657.2	43.0359	1.55438	19.523	1.45153	19.5385	38.16	6.08	77.29	8.72	78.61	8.89
74	5.76	12.37	97.0874	gi|16329368	carbon dioxide concentrating mechanism protein; CcmK [Synechocystis sp. PCC 6803]	1	auto	0	99	SIAVGMIETR	0.00768161	1219.68	610.847	1219.67	610.843	2	13	7.1.1.1673.3	44.857	1.59755	28.7157	1.75974	27.9046	17.51	4.12	36.45	6	43.73	6.56
74	5.76	12.37	97.0874	gi|16329368	carbon dioxide concentrating mechanism protein; CcmK [Synechocystis sp. PCC 6803]	1	auto	0	99	SIAVGMIETR	0.00860859	1219.68	610.847	1219.67	610.843	2	16	8.1.1.1581.3	37.2044	1.36267	20.776	1.40904	20.36	35.25	5.83	62.59	7.87	70.49	8.37
74	5.76	12.37	97.0874	gi|16329368	carbon dioxide concentrating mechanism protein; CcmK [Synechocystis sp. PCC 6803]	1	auto	0	99	SIAVGMIETR	0.0116604	1219.68	610.849	1219.67	610.843	2	16	8.1.1.1590.2	38.1576	1.24062	15.8886	1.17271	15.8614	62.41	7.75	100.89	10	103.87	10.25
74	5.76	12.37	97.0874	gi|16329368	carbon dioxide concentrating mechanism protein; CcmK [Synechocystis sp. PCC 6803]	1	auto	0	99	SIAVGMIETR	0.0188626	1219.69	610.852	1219.67	610.843	2	15	8.1.1.1600.2	39.264	3.66924	22.409	2.72896	22.9665	24.4	5	116.66	10.58	94.5	9.8
74	5.76	12.37	97.0874	gi|16329368	carbon dioxide concentrating mechanism protein; CcmK [Synechocystis sp. PCC 6803]	1	auto	0	99	SIAVGMIETR	0.00128427	1219.67	610.844	1219.67	610.843	2	16	8.1.1.1601.2	39.3661	1.24247	15.3796	1.25225	15.1245	66.56	8	107.76	10.34	118.29	10.86
74	5.76	12.37	97.0874	gi|16329368	carbon dioxide concentrating mechanism protein; CcmK [Synechocystis sp. PCC 6803]	1	auto	0	99	SIAVGMIETR	0.00482436	1219.68	610.846	1219.67	610.843	2	13	8.1.1.1621.3	41.6298	2.20121	27.7202	1.83537	28.2011	17.23	4.12	49.42	6.93	44.88	6.71
74	5.76	12.37	97.0874	gi|16329368	carbon dioxide concentrating mechanism protein; CcmK [Synechocystis sp. PCC 6803]	1	auto	0	99	SIAVGMIETR	0.0129026	1219.68	610.85	1219.67	610.843	2	14	9.1.1.1630.2	41.459	1.60013	20.6074	1.74735	20.0882	33.99	5.74	70.87	8.37	84.29	9.17
74	5.76	12.37	97.0874	gi|16329368	carbon dioxide concentrating mechanism protein; CcmK [Synechocystis sp. PCC 6803]	1	auto	0	99	SIAVGMIETR	-0.00283654	1235.66	618.839	1235.67	618.841	2	12	28.1.1.1874.2	36.1332			3.10664	34.0755	10.27	3.16	22.77	4.8	45.28	6.63
74	5.76	12.37	97.0874	gi|16329368	carbon dioxide concentrating mechanism protein; CcmK [Synechocystis sp. PCC 6803]	0	no quant - weak signal	0	99	SIAVGMIETR	0.0046021	1219.68	610.845	1219.67	610.843	2	12	28.1.1.2012.3	50.362					6.13	2.45	15.12	3.87	22.69	4.69
74	5.76	12.37	97.0874	gi|16329368	carbon dioxide concentrating mechanism protein; CcmK [Synechocystis sp. PCC 6803]	1	auto	0	99	SIAVGMIETR	0.00496831	1219.68	610.846	1219.67	610.843	2	15	28.1.1.2024.2	51.6384	2.94431	32.4187	2.01818	33.7832	11.93	3.46	45.77	6.63	34.17	5.92
74	5.76	12.37	97.0874	gi|16329368	carbon dioxide concentrating mechanism protein; CcmK [Synechocystis sp. PCC 6803]	1	auto	0	99	SIAVGMIETR	-0.0176148	1219.65	610.834	1219.67	610.843	2	14	28.1.1.2025.2	51.7406	0.799024	29.7016	1.52429	25.1004	22.11	4.58	23.02	4.9	47.83	6.78
74	5.76	12.37	97.0874	gi|16329368	carbon dioxide concentrating mechanism protein; CcmK [Synechocystis sp. PCC 6803]	1	auto	0	99	SIAVGMIETR	0.00557866	1219.68	610.846	1219.67	610.843	2	11	28.1.1.2032.3	52.5746			0.769314	29.6719	21.13	4.47	18.47	4.36	23.07	4.8
74	5.76	12.37	97.0874	gi|16329368	carbon dioxide concentrating mechanism protein; CcmK [Synechocystis sp. PCC 6803]	0	auto - shared MS/MS	0	99	VNGGEVLSTHIIAR	0.0259626	1609.92	537.646	1609.89	537.638	3	15	13.1.1.842.2	35.5257	1.10087	18.9764	1.23332	18.2178	45.94	6.63	65.9	8.12	80.41	8.94
74	5.76	12.37	97.0874	gi|16329368	carbon dioxide concentrating mechanism protein; CcmK [Synechocystis sp. PCC 6803]	1	auto	0	99	VNGGEVLSTHIIAR	0.0263991	1609.92	805.966	1609.89	805.953	2	12	13.1.1.844.2	35.747	1.64137	27.7906	1.6691	27.4325	18.52	4.24	39.61	6.24	43.87	6.63
74	5.76	12.37	97.0874	gi|16329368	carbon dioxide concentrating mechanism protein; CcmK [Synechocystis sp. PCC 6803]	0	auto - shared MS/MS	0	99	VNGGEVLSTHIIAR	-0.00949075	1609.88	805.948	1609.89	805.953	2	14	13.1.1.854.3	36.9048	0.83579	24.4651	1.04923	22.5824	31.55	5.48	34.36	5.92	46.98	6.78
74	5.76	12.37	97.0874	gi|16329368	carbon dioxide concentrating mechanism protein; CcmK [Synechocystis sp. PCC 6803]	1	auto	0	99	VNGGEVLSTHIIAR	0.0177318	1609.91	805.962	1609.89	805.953	2	13	13.1.1.867.2	38.285	0.873196	28.7726			22.06	4.58	25.1	5	17.2	4.24
74	5.76	12.37	97.0874	gi|16329368	carbon dioxide concentrating mechanism protein; CcmK [Synechocystis sp. PCC 6803]	0	auto - shared MS/MS	0	99	VNGGEVLSTHIIAR	0.0343858	1609.93	537.649	1609.89	537.638	3	15	13.1.1.870.3	38.6766	1.52744	24.2677	0.951822	26.5398	24.77	4.9	49.3	6.93	33.46	5.92
74	5.76	12.37	97.0874	gi|16329368	carbon dioxide concentrating mechanism protein; CcmK [Synechocystis sp. PCC 6803]	1	auto	0	99	VNGGEVLSTHIIAR	0.0137034	1609.9	805.96	1609.89	805.953	2	12	13.1.1.876.3	39.3411	0.925258	25.575	0.877677	25.3746	27.28	5.1	32.89	5.74	33.98	5.83
74	5.76	12.37	97.0874	gi|16329368	carbon dioxide concentrating mechanism protein; CcmK [Synechocystis sp. PCC 6803]	0	auto - shared MS/MS	0	99	VNGGEVLSTHIIAR	0.00320498	1609.89	805.954	1609.89	805.953	2	14	13.1.1.887.2	40.5002	0.942683	21.3771	1.02679	20.5079	38.8	6.08	47.66	6.93	56.54	7.48
74	5.76	12.37	97.0874	gi|16329368	carbon dioxide concentrating mechanism protein; CcmK [Synechocystis sp. PCC 6803]	0	auto - shared MS/MS	0	99	VNGGEVLSTHIIAR	0.00562536	1609.9	805.956	1609.89	805.953	2	14	14.1.1.723.2	28.9861	1.80623	27.4159	1.05311	30.1859	18.44	4.24	43.4	6.48	27.56	5.39
74	5.76	12.37	97.0874	gi|16329368	carbon dioxide concentrating mechanism protein; CcmK [Synechocystis sp. PCC 6803]	1	auto	0	99	VNGGEVLSTHIIAR	0.0224714	1609.91	805.964	1609.89	805.953	2	15	14.1.1.733.2	30.0928	0.837338	19.9973	1.24604	17.8409	47.32	6.71	51.63	7.28	83.68	9.06
74	5.76	12.37	97.0874	gi|16329368	carbon dioxide concentrating mechanism protein; CcmK [Synechocystis sp. PCC 6803]	0	auto - shared MS/MS	0	99	VNGGEVLSTHIIAR	0.0197858	1609.91	805.963	1609.89	805.953	2	17	14.1.1.734.2	30.1949	0.989573	19.8579	1.08801	19.0404	43.98	6.48	56.71	7.55	67.91	8.19
74	5.76	12.37	97.0874	gi|16329368	carbon dioxide concentrating mechanism protein; CcmK [Synechocystis sp. PCC 6803]	0	auto - shared MS/MS	0	99	VNGGEVLSTHIIAR	0.0122173	1609.9	805.959	1609.89	805.953	2	13	14.1.1.747.2	31.6419	1.41543	23.6154	1.35532	23.5117	26.92	5.1	49.65	7	51.78	7.21
74	5.76	12.37	97.0874	gi|16329368	carbon dioxide concentrating mechanism protein; CcmK [Synechocystis sp. PCC 6803]	0	auto - shared MS/MS	0	99	VNGGEVLSTHIIAR	0.0282088	1609.92	805.967	1609.89	805.953	2	15	14.1.1.752.3	32.2378	1.24147	26.8429	1.16179	26.7842	21.84	4.58	35.33	5.92	36.01	6
74	5.76	12.37	97.0874	gi|16329368	carbon dioxide concentrating mechanism protein; CcmK [Synechocystis sp. PCC 6803]	0	auto - shared MS/MS	0	99	VNGGEVLSTHIIAR	0.00147489	1609.89	805.953	1609.89	805.953	2	14	14.1.1.762.2	33.2933			5.02004	41.3306	6.83	2.65	32.62	5.66	48.66	6.93
74	5.76	12.37	97.0874	gi|16329368	carbon dioxide concentrating mechanism protein; CcmK [Synechocystis sp. PCC 6803]	1	auto	0	99	VNGGEVLSTHIIAR	-0.0141504	1609.88	805.946	1609.89	805.953	2	15	14.1.1.771.2	34.2976	0.680259	30.4236	1.60783	24.2599	23.24	4.69	20.6	4.69	53.03	7.14
74	5.76	12.37	97.0874	gi|16329368	carbon dioxide concentrating mechanism protein; CcmK [Synechocystis sp. PCC 6803]	1	auto	0	99	VNGGEVLSTHIIAR	0.0258894	1609.92	805.966	1609.89	805.953	2	15	14.1.1.772.2	34.3997	0.983786	29.66	1.4751	26.7588	19.9	4.36	25.51	5.1	41.66	6.4
74	5.76	12.37	97.0874	gi|16329368	carbon dioxide concentrating mechanism protein; CcmK [Synechocystis sp. PCC 6803]	0	auto - shared MS/MS	0	99	VTLVGYEK	0.0116089	1195.72	598.866	1195.71	598.86	2	11	11.1.1.1489.3	30.1267	0.534546	26.2753	1.08596	20.8935	36.05	5.83	25.11	5.2	55.56	7.35
74	5.76	12.37	97.0874	gi|16329368	carbon dioxide concentrating mechanism protein; CcmK [Synechocystis sp. PCC 6803]	0	auto - shared MS/MS	0	99	VTLVGYEK	0.0161673	1195.72	598.868	1195.71	598.86	2	13	13.1.1.708.3	21.2577	0.383948	21.6408	0.715125	16.8036	67.08	7.94	33.56	6.08	68.08	8.12
74	5.76	12.37	97.0874	gi|16329368	carbon dioxide concentrating mechanism protein; CcmK [Synechocystis sp. PCC 6803]	0	auto - shared MS/MS	0	99	VTLVGYEK	-0.0119098	1195.69	598.854	1195.71	598.86	2	12	13.1.1.709.3	21.3598	0.692618	24.2384	1.27244	20.3402	35.9	5.83	32.4	5.83	64.83	7.94
74	5.76	12.37	97.0874	gi|16329368	carbon dioxide concentrating mechanism protein; CcmK [Synechocystis sp. PCC 6803]	0	auto - shared MS/MS	0	99	YTEEVEQFR	0.0225911	1343.67	672.842	1343.65	672.831	2	11	7.1.1.1629.2	39.9384	1.35839	23.7593	1.1701	24.1347	26.96	5.1	47.72	6.86	44.77	6.71
74	5.76	12.37	97.0874	gi|16329368	carbon dioxide concentrating mechanism protein; CcmK [Synechocystis sp. PCC 6803]	0	auto - shared MS/MS	0	99	YTEEVEQFR	0.00476882	1343.65	672.834	1343.65	672.831	2	14	7.1.1.1639.2	41.0446	1.67031	15.8986	2.05505	15.2476	56.55	7.42	123.08	11.05	164.93	12.81
74	5.76	12.37	97.0874	gi|16329368	carbon dioxide concentrating mechanism protein; CcmK [Synechocystis sp. PCC 6803]	0	auto - shared MS/MS	0	99	YTEEVEQFR	0.0157551	1343.66	672.839	1343.65	672.831	2	14	7.1.1.1655.2	42.8147	1.23273	18.6188	1.72668	17.2667	45.77	6.63	73.52	8.6	112.16	10.54
74	5.76	12.37	97.0874	gi|16329368	carbon dioxide concentrating mechanism protein; CcmK [Synechocystis sp. PCC 6803]	0	auto - shared MS/MS	0	99	YTEEVEQFR	0.00852308	1343.66	672.836	1343.65	672.831	2	14	8.1.1.1588.2	37.9363	1.6174	14.2426	1.81456	13.8259	71.05	8.31	149.74	12.17	182.97	13.49
74	5.76	12.37	97.0874	gi|16329368	carbon dioxide concentrating mechanism protein; CcmK [Synechocystis sp. PCC 6803]	0	auto - shared MS/MS	0	99	YTEEVEQFR	0.0147572	1343.66	672.839	1343.65	672.831	2	14	9.1.1.1614.2	39.6887	0.915873	19.761	1.21115	18.1661	46.17	6.63	55.1	7.48	79.36	8.83
74	5.76	12.37	97.0874	gi|16329368	carbon dioxide concentrating mechanism protein; CcmK [Synechocystis sp. PCC 6803]	0	auto - shared MS/MS	0	99	YTEEVEQFR	-0.0189131	1343.63	672.822	1343.65	672.831	2	13	26.1.1.2257.2	43.0552	1.89163	20.2401	2.92732	18.9554	33.73	5.74	83.14	9.11	140.13	11.7
74	5.76	12.37	97.0874	gi|16329368	carbon dioxide concentrating mechanism protein; CcmK [Synechocystis sp. PCC 6803]	0	auto - shared MS/MS	0	99	YTEEVEQFR	-0.0301423	1343.62	672.816	1343.65	672.831	2	14	26.1.1.2258.2	43.1063	1.68441	18.5894	1.84614	18.1245	41.11	6.32	90.23	9.43	107.71	10.34
74	5.76	12.37	97.0874	gi|16329368	carbon dioxide concentrating mechanism protein; CcmK [Synechocystis sp. PCC 6803]	0	auto - shared MS/MS	0	99	YTEEVEQFR	0.00549807	1343.65	672.834	1343.65	672.831	2	13	26.1.1.2295.2	44.1285	0.910754	19.5777	1.21142	17.9738	47.23	6.71	56.05	7.55	81.2	8.94
74	5.76	12.37	97.0874	gi|16329368	carbon dioxide concentrating mechanism protein; CcmK [Synechocystis sp. PCC 6803]	0	auto - shared MS/MS	0	99	YTEEVEQFR	-0.0151294	1343.63	672.824	1343.65	672.831	2	13	26.1.1.2296.2	44.1796	0.975629	21.5954	1.54527	19.2767	37.71	6	47.94	7	82.7	9
74	5.76	12.37	97.0874	gi|16329368	carbon dioxide concentrating mechanism protein; CcmK [Synechocystis sp. PCC 6803]	0	auto - shared MS/MS	0	99	YTEEVEQFR	-0.00721759	1343.64	672.828	1343.65	672.831	2	14	27.1.1.2227.2	43.8623	1.71158	17.9324	2.32938	16.9738	44.17	6.56	98.51	9.9	146.02	12
74	5.76	12.37	97.0874	gi|16329368	carbon dioxide concentrating mechanism protein; CcmK [Synechocystis sp. PCC 6803]	0	auto - shared MS/MS	0	99	YTEEVEQFR	-0.0102691	1343.64	672.826	1343.65	672.831	2	15	27.1.1.2228.2	43.9134	2.27867	17.4229	2.77054	16.8875	43.5	6.56	129.16	11.27	171.04	13
74	5.76	12.37	97.0874	gi|16329368	carbon dioxide concentrating mechanism protein; CcmK [Synechocystis sp. PCC 6803]	0	auto - shared MS/MS	0	99	YTEEVEQFR	-0.0171043	1343.63	672.823	1343.65	672.831	2	13	27.1.1.2240.2	44.9005	1.05167	20.4358	1.71429	18.2653	40.77	6.25	55.87	7.55	99.19	9.85
74	5.76	12.37	97.0874	gi|16329368	carbon dioxide concentrating mechanism protein; CcmK [Synechocystis sp. PCC 6803]	0	auto - shared MS/MS	0	99	YTEEVEQFR	0.0139257	1343.66	672.838	1343.65	672.831	2	10	28.1.1.1962.3	44.8304			2.29559	34.6882	10.43	3.16	15.54	4	33.98	5.74
74	5.76	12.37	97.0874	gi|16329368	carbon dioxide concentrating mechanism protein; CcmK [Synechocystis sp. PCC 6803]	0	auto - shared MS/MS	0	99	YTEEVEQFR	-0.0256252	1343.62	672.818	1343.65	672.831	2	15	28.1.1.1973.2	45.9878	1.55475	12.902	1.82047	12.4224	87.66	9.22	177.59	13.27	226.48	14.97
74	5.76	12.37	97.0874	gi|16329368	carbon dioxide concentrating mechanism protein; CcmK [Synechocystis sp. PCC 6803]	0	auto - shared MS/MS	0	99	YTEEVEQFR	-0.00145519	1343.65	672.831	1343.65	672.831	2	14	28.1.1.1982.2	46.9919	2.24282	14.7604	2.46803	14.4741	60.76	7.75	177.57	13.19	212.82	14.56
74	5.76	12.37	97.0874	gi|16329368	carbon dioxide concentrating mechanism protein; CcmK [Synechocystis sp. PCC 6803]	0	auto - shared MS/MS	0	99	YTEEVEQFR	0.0107519	1343.66	672.837	1343.65	672.831	2	12	28.1.1.1992.2	48.0982	1.45645	25.0698	1.87089	23.7817	23.78	4.8	45.13	6.71	63.14	7.94
100	4	4	53.4527	gi|16329404	transaldolase [Synechocystis sp. PCC 6803]	1	auto	0	71	ALEVLEHLLEER	0.00486633	1593.89	797.952	1593.88	797.95	2	11	14.1.1.1303.2	92.5956					7.06	2.65	22.24	4.69	34.85	5.83
100	4	4	53.4527	gi|16329404	transaldolase [Synechocystis sp. PCC 6803]	1	auto	0	78	ALEVLEHLLEER	0.861451	1594.75	798.38	1593.88	797.95	2	11	14.1.1.1349.2	97.6884	1.4089	30.1208	1.32164	30.0653	16.57	4	30.42	5.48	31.08	5.57
100	4	4	53.4527	gi|16329404	transaldolase [Synechocystis sp. PCC 6803]	0	no quant - weak signal	0	79	ALEVLEHLLEER	0.0624194	1593.95	797.981	1593.88	797.95	2	9	13.1.1.1345.3	91.2664					6.29	2.45	7.83	2.83	13.24	3.61
100	4	4	53.4527	gi|16329404	transaldolase [Synechocystis sp. PCC 6803]	0	no quant - weak signal	0	82	ALEVLEHLLEER	0.0657633	1593.95	797.982	1593.88	797.95	2	8	1.1.1.2186.3	100.872					0	0.2	9.26	3	15.1	3.87
100	4	4	53.4527	gi|16329404	transaldolase [Synechocystis sp. PCC 6803]	1	auto	0	83	ALEVLEHLLEER	1.00891	1594.89	798.454	1593.88	797.95	2	10	14.1.1.1357.2	98.5741					7.14	2.65	18.21	4.24	25.24	5
100	4	4	53.4527	gi|16329404	transaldolase [Synechocystis sp. PCC 6803]	1	auto	0	87	LAEGIAGFTK	0.980008	1294.73	648.374	1293.75	647.884	2	11	12.1.1.785.2	33.3491	0.590359	20.5965	0.625938	19.5839	54	7.14	41.54	6.56	47.97	6.93
100	4	4	53.4527	gi|16329404	transaldolase [Synechocystis sp. PCC 6803]	1	auto	0	88	ALEVLEHLLEER	0.00608706	1593.89	797.953	1593.88	797.95	2	9	14.1.1.1273.2	89.2746			0.830775	28.339	22.23	4.58	17.21	4.24	26.21	5.1
100	4	4	53.4527	gi|16329404	transaldolase [Synechocystis sp. PCC 6803]	0	no quant - weak signal	0	93	ALEVLEHLLEER	0.0270663	1593.91	797.963	1593.88	797.95	2	9	1.1.1.2233.2	105.911					2.94	1.73	13.33	3.61	17.39	4.12
100	4	4	53.4527	gi|16329404	transaldolase [Synechocystis sp. PCC 6803]	1	auto	0	96	ALEVLEHLLEER	0.0240317	1593.91	797.962	1593.88	797.95	2	9	14.1.1.1272.2	89.1725					16	3.87	6.89	2.83	22.61	4.69
100	4	4	53.4527	gi|16329404	transaldolase [Synechocystis sp. PCC 6803]	1	auto	0	97	ALEVLEHLLEER	0.00327938	1593.89	797.951	1593.88	797.95	2	10	14.1.1.1369.2	99.9028					9.18	3	23.43	4.8	27.56	5.2
100	4	4	53.4527	gi|16329404	transaldolase [Synechocystis sp. PCC 6803]	0	no quant - weak signal	0	98	ALEVLEHLLEER	-0.101232	1593.78	797.899	1593.88	797.95	2	10	1.1.1.2212.3	103.647					7.35	2.65	8.74	3	16.34	4
100	4	4	53.4527	gi|16329404	transaldolase [Synechocystis sp. PCC 6803]	0	no quant - weak signal	0	98	ALEVLEHLLEER	-0.0277271	1593.86	797.936	1593.88	797.95	2	11	14.1.1.1379.2	100.909					17	4	10.15	3.32	20.33	4.47
100	4	4	53.4527	gi|16329404	transaldolase [Synechocystis sp. PCC 6803]	1	auto	2	99	ALEVLEHLLEER	0.0367273	1593.92	797.968	1593.88	797.95	2	13	14.1.1.1345.2	97.2452			0.735126	28.45	23.33	4.69	16.12	4.12	24.34	4.9
100	4	4	53.4527	gi|16329404	transaldolase [Synechocystis sp. PCC 6803]	1	auto	2	99	LAEGIAGFTK	-0.0461437	1293.71	647.861	1293.75	647.884	2	13	12.1.1.786.2	33.4512	0.894126	20.3181	1.03137	19.2226	44.1	6.48	51.38	7.21	64.55	8
100	4	4	53.4527	gi|16329404	transaldolase [Synechocystis sp. PCC 6803]	0	no quant - weak signal	0	99	ALEVLEHLLEER	-1.03887	1592.85	797.43	1593.88	797.95	2	11	1.1.1.2218.2	104.26					0	0.3	13.85	3.61	7.32	2.83
100	4	4	53.4527	gi|16329404	transaldolase [Synechocystis sp. PCC 6803]	0	no quant - weak signal	0	99	ALEVLEHLLEER	-0.044102	1593.84	797.928	1593.88	797.95	2	11	1.1.1.2288.2	111.597					4.13	2	8.11	2.83	8.88	3
100	4	4	53.4527	gi|16329404	transaldolase [Synechocystis sp. PCC 6803]	0	no quant - weak signal	0	99	ALEVLEHLLEER	0.0145101	1593.9	797.957	1593.88	797.95	2	11	14.1.1.1262.2	88.0658					10.53	3.16	10.67	3.32	17.39	4.12
100	4	4	53.4527	gi|16329404	transaldolase [Synechocystis sp. PCC 6803]	0	no quant - weak signal	0	99	ALEVLEHLLEER	0.0107258	1593.9	797.955	1593.88	797.95	2	13	14.1.1.1263.2	88.168					9.43	3	12.11	3.46	8.49	3
100	4	4	53.4527	gi|16329404	transaldolase [Synechocystis sp. PCC 6803]	1	auto	0	99	ALEVLEHLLEER	0.0135335	1593.9	797.956	1593.88	797.95	2	15	14.1.1.1282.2	90.2795			1.42691	29.2685	16.75	4	21.65	4.69	33.92	5.74
100	4	4	53.4527	gi|16329404	transaldolase [Synechocystis sp. PCC 6803]	1	auto	0	99	ALEVLEHLLEER	-0.000382799	1593.88	797.949	1593.88	797.95	2	13	14.1.1.1283.2	90.3817	0.768787	26.3011	0.820035	25.1916	28.45	5.2	28.5	5.39	33.11	5.74
100	4	4	53.4527	gi|16329404	transaldolase [Synechocystis sp. PCC 6803]	1	auto	0	99	ALEVLEHLLEER	0.0189047	1593.9	797.959	1593.88	797.95	2	15	14.1.1.1292.2	91.3866	1.41953	28.3584	1.35175	28.2808	18.63	4.24	34.46	5.83	35.74	6
100	4	4	53.4527	gi|16329404	transaldolase [Synechocystis sp. PCC 6803]	1	auto	0	99	ALEVLEHLLEER	-0.00148145	1593.88	797.949	1593.88	797.95	2	14	14.1.1.1293.2	91.4887	1.1837	29.304	1.47275	27.6566	18.75	4.24	28.92	5.39	39.19	6.24
100	4	4	53.4527	gi|16329404	transaldolase [Synechocystis sp. PCC 6803]	1	auto	0	99	ALEVLEHLLEER	0.0135335	1593.9	797.956	1593.88	797.95	2	15	14.1.1.1302.2	92.4934	0.897903	29.4483	1.18443	27.0986	21	4.47	24.57	5	35.3	5.92
100	4	4	53.4527	gi|16329404	transaldolase [Synechocystis sp. PCC 6803]	1	auto	0	99	ALEVLEHLLEER	0.0154867	1593.9	797.957	1593.88	797.95	2	16	14.1.1.1306.2	92.9365					12.53	3.46	17.93	4.24	22.84	4.8
100	4	4	53.4527	gi|16329404	transaldolase [Synechocystis sp. PCC 6803]	1	auto	0	99	ALEVLEHLLEER	-0.225485	1593.66	797.837	1593.88	797.95	2	12	14.1.1.1307.2	93.0386					14.8	3.74	12.43	3.61	21.1	4.58
100	4	4	53.4527	gi|16329404	transaldolase [Synechocystis sp. PCC 6803]	1	auto	0	99	ALEVLEHLLEER	0.0212241	1593.91	797.96	1593.88	797.95	2	16	14.1.1.1312.2	93.6009			2.35743	30.4822	13.51	3.61	22.56	4.8	45.2	6.63
100	4	4	53.4527	gi|16329404	transaldolase [Synechocystis sp. PCC 6803]	1	auto	0	99	ALEVLEHLLEER	0.00303524	1593.89	797.951	1593.88	797.95	2	14	14.1.1.1313.2	93.703	0.995562	26.2719	1.31952	24.2438	25.13	4.9	32.6	5.74	47.06	6.78
100	4	4	53.4527	gi|16329404	transaldolase [Synechocystis sp. PCC 6803]	1	auto	0	99	ALEVLEHLLEER	0.0145101	1593.9	797.957	1593.88	797.95	2	15	14.1.1.1324.2	94.9292					12.53	3.46	17.82	4.24	26.85	5.1
100	4	4	53.4527	gi|16329404	transaldolase [Synechocystis sp. PCC 6803]	1	auto	0	99	ALEVLEHLLEER	-0.00489949	1593.88	797.947	1593.88	797.95	2	15	14.1.1.1325.2	95.0315	0.499576	24.5322	0.530208	23.1382	42.46	6.32	27.64	5.39	31.95	5.66
100	4	4	53.4527	gi|16329404	transaldolase [Synechocystis sp. PCC 6803]	1	auto	0	99	ALEVLEHLLEER	0.0129231	1593.9	797.956	1593.88	797.95	2	15	14.1.1.1334.2	96.0364			1.51996	29.8762	15.72	3.87	19.55	4.47	33.91	5.74
100	4	4	53.4527	gi|16329404	transaldolase [Synechocystis sp. PCC 6803]	0	no quant - weak signal	0	99	ALEVLEHLLEER	-0.00990447	1593.87	797.945	1593.88	797.95	2	13	14.1.1.1335.2	96.1386					12.69	3.46	10.25	3.32	26.09	5
100	4	4	53.4527	gi|16329404	transaldolase [Synechocystis sp. PCC 6803]	1	auto	0	99	ALEVLEHLLEER	0.0158529	1593.9	797.958	1593.88	797.95	2	12	14.1.1.1344.2	97.1431			0.736926	26.4988	26.61	5	13.63	3.87	27.83	5.2
100	4	4	53.4527	gi|16329404	transaldolase [Synechocystis sp. PCC 6803]	1	auto	0	99	ALEVLEHLLEER	0.0268394	1593.91	797.963	1593.88	797.95	2	14	14.1.1.1348.2	97.5862					10.38	3.16	17.89	4.24	28.46	5.29
100	4	4	53.4527	gi|16329404	transaldolase [Synechocystis sp. PCC 6803]	1	auto	0	99	ALEVLEHLLEER	0.0124348	1593.9	797.956	1593.88	797.95	2	13	14.1.1.1356.2	98.4719					12.37	3.46	25.51	5	23.66	4.9
100	4	4	53.4527	gi|16329404	transaldolase [Synechocystis sp. PCC 6803]	1	auto	0	99	ALEVLEHLLEER	0.00425596	1593.89	797.952	1593.88	797.95	2	13	14.1.1.1358.2	98.6935			1.48701	32.3395	13.59	3.61	18.77	4.36	28.68	5.29
100	4	4	53.4527	gi|16329404	transaldolase [Synechocystis sp. PCC 6803]	0	no quant - weak signal	0	99	ALEVLEHLLEER	-0.00453327	1593.88	797.947	1593.88	797.95	2	11	14.1.1.1359.2	98.7957					11.54	3.32	13.9	3.74	15.87	4
100	4	4	53.4527	gi|16329404	transaldolase [Synechocystis sp. PCC 6803]	0	no quant - weak signal	0	99	ALEVLEHLLEER	0.0202475	1593.91	797.96	1593.88	797.95	2	11	14.1.1.1368.2	99.8004					15.85	3.87	13.76	3.74	11.72	3.46
100	4	4	53.4527	gi|16329404	transaldolase [Synechocystis sp. PCC 6803]	0	no quant - weak signal	0	99	ALEVLEHLLEER	0.00132622	1593.89	797.95	1593.88	797.95	2	10	14.1.1.1378.2	100.807					9.24	3	20.66	4.47	12.68	3.61
100	4	4	53.4527	gi|16329404	transaldolase [Synechocystis sp. PCC 6803]	0	no quant - weak signal	0	99	ALEVLEHLLEER	0.0124348	1593.9	797.956	1593.88	797.95	2	11	14.1.1.1386.2	101.692					11.59	3.32	11.55	3.46	21.63	4.58
100	4	4	53.4527	gi|16329404	transaldolase [Synechocystis sp. PCC 6803]	0	no quant - weak signal	0	99	ALEVLEHLLEER	0.00889473	1593.89	797.954	1593.88	797.95	2	11	14.1.1.1388.2	101.812					10.49	3.16	12.56	3.61	25.86	5
100	4	4	53.4527	gi|16329404	transaldolase [Synechocystis sp. PCC 6803]	1	auto	0	99	ALEVLEHLLEER	-0.0271167	1593.86	797.936	1593.88	797.95	2	12	14.1.1.1389.2	101.914			0.894461	30.49	18.15	4.12	6.75	2.83	23.04	4.69
100	4	4	53.4527	gi|16329404	transaldolase [Synechocystis sp. PCC 6803]	0	no quant - weak signal	0	99	ALEVLEHLLEER	0.0356287	1593.92	797.967	1593.88	797.95	2	9	14.1.1.1398.2	102.919					12.64	3.46	12.78	3.61	15.09	3.87
100	4	4	53.4527	gi|16329404	transaldolase [Synechocystis sp. PCC 6803]	0	no quant - weak signal	0	99	ALEVLEHLLEER	0.0168295	1593.9	797.958	1593.88	797.95	2	11	14.1.1.1399.2	103.022					13.78	3.61	9.69	3.16	7.64	2.83
100	4	4	53.4527	gi|16329404	transaldolase [Synechocystis sp. PCC 6803]	0	no quant - weak signal	0	99	ALEVLEHLLEER	0.0157308	1593.9	797.957	1593.88	797.95	2	11	14.1.1.1413.2	104.572					7.3	2.65	10.88	3.32	17.39	4.12
100	4	4	53.4527	gi|16329404	transaldolase [Synechocystis sp. PCC 6803]	0	no quant - weak signal	0	99	ALEVLEHLLEER	0.0472256	1593.93	797.973	1593.88	797.95	2	12	14.1.1.1422.3	105.629					2.97	1.73	12.13	3.46	20.53	4.47
186	2	2	76.9231	gi|16329405	hypothetical protein ssr2998 [Synechocystis sp. PCC 6803]	1	auto	0	78	TATWFFEDELK	-0.0115848	1673.84	837.929	1673.85	837.935	2	12	11.1.1.1890.3	74.5409	1.41161	16.4096	1.55783	15.9158	55.91	7.35	102.84	10.1	123.61	11.09
186	2	2	76.9231	gi|16329405	hypothetical protein ssr2998 [Synechocystis sp. PCC 6803]	1	auto	0	84	TATWFFEDELK	0.023206	1673.88	837.946	1673.85	837.935	2	12	11.1.1.1899.2	75.4944	1.36203	14.5782	1.15421	14.8885	71.53	8.31	126.95	11.18	117.17	10.91
186	2	2	76.9231	gi|16329405	hypothetical protein ssr2998 [Synechocystis sp. PCC 6803]	1	auto	0	96	TATWFFEDELK	0.0302863	1673.88	837.95	1673.85	837.935	2	13	11.1.1.1869.2	72.1714	1.36271	19.413	1.32733	19.2763	40.43	6.25	71.79	8.43	76.16	8.77
186	2	2	76.9231	gi|16329405	hypothetical protein ssr2998 [Synechocystis sp. PCC 6803]	1	auto	0	96	TATWFFEDELK	0.0354133	1673.89	837.952	1673.85	837.935	2	13	11.1.1.1909.3	76.6522	0.868563	17.4249	1.03358	16.3597	60.94	7.62	68.97	8.37	89.39	9.43
186	2	2	76.9231	gi|16329405	hypothetical protein ssr2998 [Synechocystis sp. PCC 6803]	1	auto	0	98	TATWFFEDELK	0.0221074	1673.88	837.946	1673.85	837.935	2	13	11.1.1.1889.3	74.4388	1.72603	15.371	1.11729	16.5119	59.54	7.62	133.91	11.4	94.41	9.85
186	2	2	76.9231	gi|16329405	hypothetical protein ssr2998 [Synechocystis sp. PCC 6803]	1	auto	2	99	TATWFFEDELK	-0.0213506	1673.83	837.924	1673.85	837.935	2	14	11.1.1.1900.2	75.5966	1.28003	14.7497	1.40561	14.2915	71.7	8.31	119.59	10.91	143.03	11.96
172	2	2	32.8729	gi|16329406	hypothetical protein slr1794 [Synechocystis sp. PCC 6803]	1	auto	2	99	YDVLIYDGPGNLSTLR	-0.0538318	1938.96	970.489	1939.02	970.516	2	15	30.1.1.1853.3	69.7333	0.911545	20.4992	1.21356	18.8647	43.03	6.4	51.11	7.21	74.11	8.6
172	2	2	32.8729	gi|16329406	hypothetical protein slr1794 [Synechocystis sp. PCC 6803]	1	auto	0	99	YDVLIYDGPGNLSTLR	2.01136	1941.03	971.522	1939.02	970.516	2	16	30.1.1.1852.3	69.6306	1.49671	25.4951	1.7814	24.4721	22.72	4.69	44.31	6.63	57.44	7.55
36	12.2	12.2	68.3333	gi|16329434	iron transport protein [Synechocystis sp. PCC 6803]	1	auto	0	85	SPDGMWFGFTK	0.0453426	1559.81	780.914	1559.77	780.892	2	12	11.1.1.1789.2	63.3089	0.350953	16.1679	0.36195	15.0681	126.83	10.91	58	7.94	65.15	8.06
36	12.2	12.2	68.3333	gi|16329434	iron transport protein [Synechocystis sp. PCC 6803]	1	auto	0	87	SVASFGEFK	0.0189212	1258.7	630.357	1258.68	630.347	2	11	12.1.1.739.2	28.257	0.548895	15.2438	0.46141	15.5535	102.82	9.85	73.54	8.72	67.33	8.25
36	12.2	12.2	68.3333	gi|16329434	iron transport protein [Synechocystis sp. PCC 6803]	0	no quant - weak signal	0	90	AEEDGIFQPVQSEILETNVPEYLR	-0.0867401	2920.36	974.461	2920.45	974.489	3	13	29.1.1.2050.2	83.2422					15.76	3.87	18.04	4.24	14.05	3.74
36	12.2	12.2	68.3333	gi|16329434	iron transport protein [Synechocystis sp. PCC 6803]	1	auto	0	90	AEEDGIFQPVQSEILETNVPEYLR	-0.302459	2937.12	980.048	2937.43	980.149	3	14	29.1.1.2054.3	83.737	0.610023	29.7782	0.795057	26.6992	25.4	4.9	20.19	4.58	28.66	5.29
36	12.2	12.2	68.3333	gi|16329434	iron transport protein [Synechocystis sp. PCC 6803]	1	auto	0	93	SVASFGEFK	-0.00280789	1258.68	630.346	1258.68	630.347	2	10	12.1.1.716.3	25.7534	0.674259	16.9818	0.507513	17.9516	72.89	8.31	64.04	8.06	52.5	7.28
36	12.2	12.2	68.3333	gi|16329434	iron transport protein [Synechocystis sp. PCC 6803]	1	auto	0	95	IMNEAGWK	0.0140806	1235.67	618.843	1235.66	618.836	2	11	13.1.1.743.2	24.8666	0.394125	15.6965	0.328021	15.9831	122.42	10.72	62.87	8.19	56.99	7.62
36	12.2	12.2	68.3333	gi|16329434	iron transport protein [Synechocystis sp. PCC 6803]	1	auto	0	96	LLESEDPAQK	-0.0163854	1416.75	709.384	1416.77	709.392	2	13	11.1.1.1450.3	25.798	0.667102	6.37718	0.495653	6.79485	519.88	22.18	451.91	21.42	365.7	19.34
36	12.2	12.2	68.3333	gi|16329434	iron transport protein [Synechocystis sp. PCC 6803]	1	auto	0	96	SPDGMWFGFTK	0.0125049	1559.78	780.898	1559.77	780.892	2	13	11.1.1.1780.3	62.3555	0.627354	17.0135	0.622824	16.5031	76.15	8.49	62.25	8	67.31	8.19
36	12.2	12.2	68.3333	gi|16329434	iron transport protein [Synechocystis sp. PCC 6803]	1	auto	0	96	SVASFGEFK	0.0189212	1258.7	630.357	1258.68	630.347	2	11	12.1.1.715.3	25.6513	0.720921	22.5973	1.09288	19.7849	40.09	6.16	37.66	6.24	62.18	7.75
36	12.2	12.2	68.3333	gi|16329434	iron transport protein [Synechocystis sp. PCC 6803]	1	auto	0	96	SVASFGEFK	0.0141604	1258.69	630.354	1258.68	630.347	2	12	12.1.1.729.3	27.2013	0.507158	14.2692	0.30898	16.3878	123.1	10.77	81.35	9.17	53.98	7.48
36	12.2	12.2	68.3333	gi|16329434	iron transport protein [Synechocystis sp. PCC 6803]	1	auto	1.69897	98	IMNEAGWK	0.0118833	1235.67	618.842	1235.66	618.836	2	11	13.1.1.742.2	24.7645	0.630816	15.4042	0.441489	16.742	92.01	9.33	75.63	8.77	57.65	7.68
36	12.2	12.2	68.3333	gi|16329434	iron transport protein [Synechocystis sp. PCC 6803]	0	no quant - weak signal	2	99	AEEDGIFQPVQSEILETNVPEYLR	2.04678	2921.51	974.844	2919.46	974.161	3	17	29.1.1.2049.2	83.1397					11.66	3.32	8.53	3	14.41	3.74
36	12.2	12.2	68.3333	gi|16329434	iron transport protein [Synechocystis sp. PCC 6803]	1	auto	2	99	AIAENVGVFFPNQEGR	-1.03065	1889.94	945.977	1890.97	946.493	2	18	30.1.1.1788.3	62.5288	0.421629	21.898	0.639772	18.2573	60.63	7.55	33.31	6	55.05	7.35
36	12.2	12.2	68.3333	gi|16329434	iron transport protein [Synechocystis sp. PCC 6803]	1	auto	2	99	LLESEDPAQK	0.00400081	1416.77	709.394	1416.77	709.392	2	14	11.1.1.1449.3	25.6956	0.59556	5.16882	0.506905	5.26182	849.11	28.32	658.94	26.02	610.85	24.86
36	12.2	12.2	68.3333	gi|16329434	iron transport protein [Synechocystis sp. PCC 6803]	1	auto	2	99	SPDGMWFGFTK	0.0501034	1559.82	780.917	1559.77	780.892	2	14	11.1.1.1790.2	63.411	0.310703	17.3029	0.359747	15.3009	122.71	10.72	49.68	7.42	62.65	7.87
36	12.2	12.2	68.3333	gi|16329434	iron transport protein [Synechocystis sp. PCC 6803]	1	auto	2	99	SVASFGEFK	-0.00842328	1258.67	630.343	1258.68	630.347	2	13	12.1.1.730.3	27.3034	0.455105	15.9551	0.34021	16.9116	106.27	10	63.02	8.12	51.31	7.21
36	12.2	12.2	68.3333	gi|16329434	iron transport protein [Synechocystis sp. PCC 6803]	1	auto	0	99	AIAENVGVFFPNQEGR	0.00511553	1890.98	946.495	1890.97	946.493	2	17	30.1.1.1789.3	62.6309	0.8943	20.2224	0.506177	23.328	44.1	6.48	51.39	7.14	31.68	5.74
180	2	2	80.1527	gi|16329439	photosystem II complex extrinsic protein precursor PsuB [Synechocystis sp. PCC 6803]	1	auto	0	92	GFYPNLASEIIK	0.00579803	1638.93	820.471	1638.92	820.469	2	12	11.1.1.1781.3	62.4747	0.884243	15.8774	0.841034	15.7426	72.47	8.31	83.5	9.17	86.5	9.33
180	2	2	80.1527	gi|16329439	photosystem II complex extrinsic protein precursor PsuB [Synechocystis sp. PCC 6803]	1	auto	2	99	GFYPNLASEIIK	-0.0142175	1638.91	820.461	1638.92	820.469	2	15	12.1.1.945.3	51.1192	1.06474	19.7475	0.86051	20.4111	42.85	6.4	59.45	7.68	52.33	7.28
180	2	2	80.1527	gi|16329439	photosystem II complex extrinsic protein precursor PsuB [Synechocystis sp. PCC 6803]	1	auto	0	99	GFYPNLASEIIK	0.0147094	1638.94	820.476	1638.92	820.469	2	14	11.1.1.1761.2	60.2072	0.945999	13.9861	0.796284	14.2805	90.17	9.27	111.15	10.54	101.9	10.1
180	2	2	80.1527	gi|16329439	photosystem II complex extrinsic protein precursor PsuB [Synechocystis sp. PCC 6803]	1	auto	0	99	GFYPNLASEIIK	0.00360072	1638.93	820.47	1638.92	820.469	2	15	11.1.1.1762.2	60.3094	1.04112	13.477	0.98868	13.3741	93.07	9.43	126.26	11.22	130.59	11.4
180	2	2	80.1527	gi|16329439	photosystem II complex extrinsic protein precursor PsuB [Synechocystis sp. PCC 6803]	1	auto	0	99	GFYPNLASEIIK	0.0164184	1638.94	820.477	1638.92	820.469	2	15	11.1.1.1771.2	61.3154	1.09411	14.2392	0.855062	14.8286	81.45	8.83	116.12	10.72	98.84	10
180	2	2	80.1527	gi|16329439	photosystem II complex extrinsic protein precursor PsuB [Synechocystis sp. PCC 6803]	1	auto	0	99	GFYPNLASEIIK	-0.0267955	1638.9	820.455	1638.92	820.469	2	14	11.1.1.1772.2	61.4181	1.08897	13.9233	1.02887	13.8304	85.64	9.06	121.52	11	125.05	11.14
180	2	2	80.1527	gi|16329439	photosystem II complex extrinsic protein precursor PsuB [Synechocystis sp. PCC 6803]	1	auto	0	99	GFYPNLASEIIK	-0.0213022	1638.9	820.458	1638.92	820.469	2	14	11.1.1.1782.3	62.5769	0.910837	17.0523	0.941088	16.5486	61.92	7.68	73.49	8.6	82.7	9.06
154	2.03	2.03	58.1308	gi|16329446	hypothetical protein slr1301 [Synechocystis sp. PCC 6803]	0	no quant - weak signal	2	99	ANQLAQVEQQR	0.0529471	1427.81	714.914	1427.76	714.887	2	13	9.1.1.1457.3	25.561					17.16	4	2.89	2	10.3	3.16
84	4.47	4.47	61.8898	gi|16329461	ferredoxin-sulfite reductase [Synechocystis sp. PCC 6803]	1	auto	0	89	AAIEQIFQQHGVVTDPEAIDTLVR	-0.0127961	2794.45	932.49	2794.46	932.495	3	13	12.1.1.1051.2	62.8035	1.6907	21.4214	1.12218	22.8754	30.83	5.48	67.92	8.12	49.1	7.07
84	4.47	4.47	61.8898	gi|16329461	ferredoxin-sulfite reductase [Synechocystis sp. PCC 6803]	0	auto - shared MS/MS	0	98	AAIEQIFQQHGVVTDPEAIDTLVR	0.0036629	2793.48	932.168	2793.48	932.167	3	15	12.1.1.1059.3	63.7401	1.74082	30.1865	1.30714	31.4445	15.39	3.87	34.91	5.83	28.55	5.39
84	4.47	4.47	61.8898	gi|16329461	ferredoxin-sulfite reductase [Synechocystis sp. PCC 6803]	1	auto	0	98	AAIEQIFQQHGVVTDPEAIDTLVR	-0.0721449	2793.41	932.143	2793.48	932.167	3	14	12.1.1.1060.3	63.8422	1.52657	28.8098	0.975629	31.2168	17.55	4.12	34.91	5.83	24.3	5
84	4.47	4.47	61.8898	gi|16329461	ferredoxin-sulfite reductase [Synechocystis sp. PCC 6803]	1	auto	2	99	AAIEQIFQQHGVVTDPEAIDTLVR	0.00238112	2793.48	932.168	2793.48	932.167	3	14	12.1.1.1067.2	64.5748	1.25765	23.5788	0.721691	26.58	28.07	5.2	46	6.71	28.75	5.48
84	4.47	4.47	61.8898	gi|16329461	ferredoxin-sulfite reductase [Synechocystis sp. PCC 6803]	1	auto	2	99	DLLNSLDLPNESIVTR	0.0943147	1942.14	972.079	1942.05	972.032	2	14	29.1.1.1912.2	67.9379	2.76332	27.3225	2.1205	28.068	16.98	4.12	61.14	7.68	51.1	7.21
84	4.47	4.47	61.8898	gi|16329461	ferredoxin-sulfite reductase [Synechocystis sp. PCC 6803]	1	auto	0	99	DLLNSLDLPNESIVTR	0.0354785	1942.08	972.05	1942.05	972.032	2	14	29.1.1.1911.2	67.8358	0.965927	24.0979	1.44147	21.7343	30.39	5.39	38.25	6.24	62.17	7.81
81	5.15	5.15	87.1795	gi|16329472	3-deoxy-7-phosphoheptulonate synthase [Synechocystis sp. PCC 6803]	1	auto	0.79588	84	QLAVIGQTVGR	0.934791	1285.7	643.856	1284.76	643.389	2	12	7.1.1.1597.2	36.6026	0.24299	28.5805	0.445953	20.9194	56.66	7.28	17.94	4.58	35.86	5.92
81	5.15	5.15	87.1795	gi|16329472	3-deoxy-7-phosphoheptulonate synthase [Synechocystis sp. PCC 6803]	1	auto	0	91	NCLDLSVLPVLR	-0.0361461	1530.8	766.408	1530.84	766.426	2	10	30.1.1.2025.3	88.7996	1.48804	24.9049	1.04566	26.4137	23.76	4.8	46.07	6.71	35.26	6
81	5.15	5.15	87.1795	gi|16329472	3-deoxy-7-phosphoheptulonate synthase [Synechocystis sp. PCC 6803]	0	no quant - weak signal	0	94	SLTHLPIMIDPSHGTGK	0.063812	2091.2	698.075	2091.14	698.054	3	11	5.1.1.2583.3	61.7629					20.21	4.36	11.17	3.46	16.11	4
81	5.15	5.15	87.1795	gi|16329472	3-deoxy-7-phosphoheptulonate synthase [Synechocystis sp. PCC 6803]	0	no quant - weak signal	0	98	SLTHLPIMIDPSHGTGK	1.03885	2092.18	698.4	2091.14	698.054	3	11	5.1.1.2622.2	65.4228					5.19	2.24	8.66	3	22.95	4.69
81	5.15	5.15	87.1795	gi|16329472	3-deoxy-7-phosphoheptulonate synthase [Synechocystis sp. PCC 6803]	1	auto	2	99	NCLDLSVLPVLR	0.0108511	1530.85	766.432	1530.84	766.426	2	12	30.1.1.2024.3	88.6972	1.17861	26.4871	1.16515	26.132	22.92	4.69	35.2	5.92	37.9	6.16
81	5.15	5.15	87.1795	gi|16329472	3-deoxy-7-phosphoheptulonate synthase [Synechocystis sp. PCC 6803]	0	no quant - weak signal	2	99	SLTHLPIMIDPSHGTGK	-1.02402	2090.11	697.712	2091.14	698.054	3	12	5.1.1.2615.2	64.7418					5.26	2.24	5.79	2.45	11.1	3.32
81	5.15	5.15	87.1795	gi|16329472	3-deoxy-7-phosphoheptulonate synthase [Synechocystis sp. PCC 6803]	0	no quant - weak signal	0	99	SLTHLPIMIDPSHGTGK	1.00461	2092.14	698.389	2091.14	698.054	3	14	5.1.1.2671.3	70.4962					4.97	2.24	18.91	4.24	8.23	3
85	4.47	4.47	68.323	gi|16329478	allophycocyanin-B [Synechocystis sp. PCC 6803]	1	auto	0	94	GIQAFLTTGAQR	-0.0133638	1405.77	703.891	1405.78	703.897	2	11	7.1.1.1747.2	52.9924	0.761479	29.0674			23.18	4.69	23	4.8	13.17	3.74
85	4.47	4.47	68.323	gi|16329478	allophycocyanin-B [Synechocystis sp. PCC 6803]	1	auto	0	96	IAETLAENEK	0.00540417	1404.78	703.395	1404.77	703.392	2	9	12.1.1.631.3	16.3519	0.375372	26.8285	0.377723	25.2031	43.67	6.4	21.36	4.8	23.41	4.8
85	4.47	4.47	68.323	gi|16329478	allophycocyanin-B [Synechocystis sp. PCC 6803]	1	auto	2	99	GIQAFLTTGAQR	-0.0258335	1405.75	703.884	1405.78	703.897	2	14	8.1.1.1695.3	49.8178	0.372277	29.5782	0.408921	27.0894	36.22	5.83	17.57	4.36	21.02	4.58
85	4.47	4.47	68.323	gi|16329478	allophycocyanin-B [Synechocystis sp. PCC 6803]	0	no quant - weak signal	2	99	IAETLAENEK	0.00723528	1404.78	703.396	1404.77	703.392	2	9	12.1.1.621.3	15.2456					11.52	3.32	15.02	3.87	15.1	3.87
85	4.47	4.47	68.323	gi|16329478	allophycocyanin-B [Synechocystis sp. PCC 6803]	0	no quant - weak signal	0	99	GIQAFLTTGAQR	-0.0142182	1405.77	703.89	1405.78	703.897	2	11	7.1.1.1748.2	53.0946					17.02	4	9.35	3.16	12.22	3.46
85	4.47	4.47	68.323	gi|16329478	allophycocyanin-B [Synechocystis sp. PCC 6803]	1	auto	0	99	GIQAFLTTGAQR	2.95101	1408.73	705.373	1405.78	703.897	2	13	8.1.1.1694.3	49.7156	0.57553	24.256	0.32597	28.6185	39.19	6.08	29.39	5.48	18.13	4.36
85	4.47	4.47	68.323	gi|16329478	allophycocyanin-B [Synechocystis sp. PCC 6803]	1	auto	0	99	GIQAFLTTGAQR	0.00968947	1405.79	703.902	1405.78	703.897	2	13	8.1.1.1704.3	50.822	0.667642	27.1666			28.53	5.2	24.82	5	13.05	3.74
85	4.47	4.47	68.323	gi|16329478	allophycocyanin-B [Synechocystis sp. PCC 6803]	1	auto	0	99	GIQAFLTTGAQR	-0.00813304	1405.77	703.893	1405.78	703.897	2	15	8.1.1.1705.3	50.9242			0.488945	31.6361	23.49	4.69	8.79	3.16	16.3	4
85	4.47	4.47	68.323	gi|16329478	allophycocyanin-B [Synechocystis sp. PCC 6803]	1	auto	0	99	IAETLAENEK	0.0123624	1404.78	703.399	1404.77	703.392	2	10	12.1.1.622.3	15.3477	0.704417	22.2806	0.392712	26.2074	41.16	6.25	37.78	6.16	22.94	4.9
134	2.43	2.43	56.9682	gi|16329479	S-adenosylmethionine synthetase [Synechocystis sp. PCC 6803]	1	auto	0	76	PVSVLIDTFGTGK	-0.0111779	1620.92	811.468	1620.93	811.474	2	12	13.1.1.1103.2	64.416	0.558915	22.4954	0.441238	23.545	46.63	6.63	33.96	5.92	29.2	5.48
134	2.43	2.43	56.9682	gi|16329479	S-adenosylmethionine synthetase [Synechocystis sp. PCC 6803]	1	auto	2	99	PVSVLIDTFGTGK	0.0023723	1620.94	811.475	1620.93	811.474	2	14	13.1.1.1102.2	64.3139	0.679115	25.0442	0.957493	22.2226	33.8	5.66	29.91	5.57	45.93	6.71
203	1.53	1.53	51.9774	gi|16329482	translation initiation factor IF-3 [Synechocystis sp. PCC 6803]	0	no quant - weak signal	1.52288	97	VIDSDGAQLGIITPNEAMEIADER	0.980804	2701.32	901.447	2700.34	901.121	3	14	29.1.1.1968.3	74.1989					7.18	2.65	16.42	4	13.66	3.74
53	8.01	8.01	32.7302	gi|16329547	extracellular nuclease [Synechocystis sp. PCC 6803]	1	auto	0	78	TIDLSGVSTAIGQDPR	-0.0204174	1772.92	887.467	1772.94	887.477	2	12	30.1.1.1713.3	54.2195	0.836531	16.9825	0.908983	16.2176	65.2	7.87	71.07	8.49	84.11	9.11
53	8.01	8.01	32.7302	gi|16329547	extracellular nuclease [Synechocystis sp. PCC 6803]	1	auto	0	84	TAWNLPATAK	2.91118	1362.69	682.351	1359.78	680.895	2	10	13.1.1.736.2	24.1005	1.03833	25.9965	1.0923	25.1344	25.1	4.9	33.96	5.83	38.91	6.16
53	8.01	8.01	32.7302	gi|16329547	extracellular nuclease [Synechocystis sp. PCC 6803]	1	auto	0	88	VTGFNVLNYFK	1.04356	1589.93	795.972	1588.89	795.45	2	13	11.1.1.1897.3	75.3242	0.714747	12.1547	0.677705	11.9718	138.22	11.45	128.73	11.45	132.94	11.49
53	8.01	8.01	32.7302	gi|16329547	extracellular nuclease [Synechocystis sp. PCC 6803]	1	auto	0	97	TAWNLPATAK	-0.0365372	1359.74	680.877	1359.78	680.895	2	12	12.1.1.676.3	21.3233	1.28322	22.7367	1.34189	22.135	30.13	5.39	50.38	7.07	57.38	7.48
53	8.01	8.01	32.7302	gi|16329547	extracellular nuclease [Synechocystis sp. PCC 6803]	1	auto	0	97	VTGFNVLNYFK	-4.27045e-05	1588.89	795.45	1588.89	795.45	2	13	11.1.1.1907.3	76.4309	0.900769	14.3271	0.862837	14.1365	88.18	9.17	103.5	10.2	107.98	10.34
53	8.01	8.01	32.7302	gi|16329547	extracellular nuclease [Synechocystis sp. PCC 6803]	1	auto	1.69897	98	TAWNLPATAK	0.0198608	1359.8	680.905	1359.78	680.895	2	11	12.1.1.675.3	21.2211	0.825588	23.3586	1.00933	21.6273	34.71	5.74	37.34	6.16	49.72	6.93
53	8.01	8.01	32.7302	gi|16329547	extracellular nuclease [Synechocystis sp. PCC 6803]	0	no quant - weak signal	2	99	DLVTGETFTAVVNHFK	-0.0245779	2065.08	689.369	2065.11	689.377	3	12	14.1.1.1015.3	61.3491					4.18	2	5.96	2.45	8.31	2.83
53	8.01	8.01	32.7302	gi|16329547	extracellular nuclease [Synechocystis sp. PCC 6803]	1	auto	2	99	TIDLSGVSTAIGQDPR	0.0143728	1772.95	887.484	1772.94	887.477	2	14	30.1.1.1712.3	54.1173	0.919707	15.4048	0.917919	15.0481	75.55	8.49	90.54	9.54	98.42	9.85
53	8.01	8.01	32.7302	gi|16329547	extracellular nuclease [Synechocystis sp. PCC 6803]	1	auto	2	99	VTGFNVLNYFK	-0.0237249	1588.86	795.438	1588.89	795.45	2	14	11.1.1.1908.3	76.533	0.739365	16.5174	0.949964	15.0524	73.81	8.37	71.11	8.54	99.51	9.85
53	8.01	8.01	32.7302	gi|16329547	extracellular nuclease [Synechocystis sp. PCC 6803]	0	no quant - weak signal	0	99	DLVTGETFTAVVNHFK	0.998819	2066.11	689.71	2065.11	689.377	3	13	14.1.1.1016.3	61.4512					4.18	2	5.93	2.45	9.39	3
53	8.01	8.01	32.7302	gi|16329547	extracellular nuclease [Synechocystis sp. PCC 6803]	1	auto	0	99	VTGFNVLNYFK	-0.00192116	1588.88	795.449	1588.89	795.45	2	15	12.1.1.1072.2	65.1202	0.82604	17.1749	0.900514	16.339	64.17	7.81	69.07	8.37	82.01	8.94
23	17.05	17.05	65.6494	gi|16329548	alkaline phosphatase [Synechocystis sp. PCC 6803]	1	auto	0	70	IQNLAFR	-0.0148376	1004.57	503.294	1004.59	503.302	2	11	10.1.1.1519.3	35.3546	0.516065	13.0257	0.589533	12.0036	147.49	11.79	99.18	10.2	123.4	11.05
23	17.05	17.05	65.6494	gi|16329548	alkaline phosphatase [Synechocystis sp. PCC 6803]	1	auto	0	70	VAVSLAIR	-0.0368701	985.604	493.809	985.641	493.828	2	13	10.1.1.1445.2	27.1157	0.898888	4.27308	0.632719	4.62509	988.01	30.68	1157.24	33.97	887.19	30.41
23	17.05	17.05	65.6494	gi|16329548	alkaline phosphatase [Synechocystis sp. PCC 6803]	1	auto	0	71	VAVSLAIR	-0.0176232	985.623	493.819	985.641	493.828	2	13	12.1.1.587.2	11.4311	1.0845	7.27159	0.780097	7.76986	313.4	17.32	442.88	20.93	346.97	18.95
23	17.05	17.05	65.6494	gi|16329548	alkaline phosphatase [Synechocystis sp. PCC 6803]	1	auto	0	72	IQNLAFR	-0.0119316	1004.58	503.296	1004.59	503.302	2	11	11.1.1.1518.2	33.279	0.491312	13.7381	0.727492	11.671	138.02	11.4	88.36	9.7	142.5	11.75
23	17.05	17.05	65.6494	gi|16329548	alkaline phosphatase [Synechocystis sp. PCC 6803]	1	auto	0	72	VAVSLAIR	-0.0382543	985.602	493.808	985.641	493.828	2	13	9.1.1.1486.2	28.727	0.81421	2.82689	0.538282	3.13157	2369.99	47.46	2514.43	50.17	1810.51	43.59
23	17.05	17.05	65.6494	gi|16329548	alkaline phosphatase [Synechocystis sp. PCC 6803]	1	auto	0	72	VAVSLAIR	-0.0324559	985.608	493.811	985.641	493.828	2	13	9.1.1.1496.2	29.8334	0.809152	4.3445	0.571004	4.70947	1007.28	30.94	1062.03	32.63	816.27	29.14
23	17.05	17.05	65.6494	gi|16329548	alkaline phosphatase [Synechocystis sp. PCC 6803]	1	auto	0	72	VAVSLAIR	-0.0366674	985.604	493.809	985.641	493.828	2	13	9.1.1.1864.3	67.4029	0.827645	8.54202	0.639419	8.99447	257.74	15.65	277.96	16.7	233.89	15.52
23	17.05	17.05	65.6494	gi|16329548	alkaline phosphatase [Synechocystis sp. PCC 6803]	0	no quant - weak signal	0	74	ILVPTGGTGEPER	-0.0185062	1468.78	735.398	1468.8	735.408	2	7	28.1.1.1886.3	37.2055					14.82	3.74	11.55	3.46	15.54	3.87
23	17.05	17.05	65.6494	gi|16329548	alkaline phosphatase [Synechocystis sp. PCC 6803]	1	auto	0	76	IQNLAFR	-0.0254578	1004.56	503.289	1004.59	503.302	2	11	10.1.1.1520.3	35.4567	0.598001	12.3683	0.574775	12.0733	148.2	11.83	115.48	10.91	120.89	10.95
23	17.05	17.05	65.6494	gi|16329548	alkaline phosphatase [Synechocystis sp. PCC 6803]	0	no quant - weak signal	0	78	ILVPTGGTGEPER	-0.0394446	1468.76	735.388	1468.8	735.408	2	6	27.1.1.2138.3	38.297					17.94	4.12	16.64	4.12	19.56	4.36
23	17.05	17.05	65.6494	gi|16329548	alkaline phosphatase [Synechocystis sp. PCC 6803]	1	auto	0	78	IQNLAFR	-0.00964949	1004.58	503.297	1004.59	503.302	2	11	10.1.1.1510.3	34.3502	0.678528	9.89231	0.583652	10.0126	214.41	14.25	189.57	13.89	177.6	13.3
23	17.05	17.05	65.6494	gi|16329548	alkaline phosphatase [Synechocystis sp. PCC 6803]	1	auto	0.744727	82	IQNLAFR	0.0168776	1004.61	503.31	1004.59	503.302	2	11	11.1.1.1543.2	36.0562	0.527277	11.2307	0.565539	10.5384	195.15	13.56	134.08	11.83	156.63	12.41
23	17.05	17.05	65.6494	gi|16329548	alkaline phosphatase [Synechocystis sp. PCC 6803]	0	no quant - weak signal	0	82	ILVPTGGTGEPER	0.024951	1468.83	735.42	1468.8	735.408	2	6	28.1.1.1885.3	37.1034					6.29	2.45	7.68	2.83	17.96	4.12
23	17.05	17.05	65.6494	gi|16329548	alkaline phosphatase [Synechocystis sp. PCC 6803]	1	auto	0	82	VAVSLAIR	-0.0344701	985.606	493.81	985.641	493.828	2	13	9.1.1.1474.2	27.3994	0.771077	3.9518	0.553112	4.26847	1248.57	34.42	1254.49	35.52	980.1	31.94
23	17.05	17.05	65.6494	gi|16329548	alkaline phosphatase [Synechocystis sp. PCC 6803]	1	auto	0.853872	86	VAVSLAIR	-0.0336352	985.607	493.811	985.641	493.828	2	13	10.1.1.1810.2	67.4966	0.900588	9.73343	0.592048	10.7504	190.03	13.45	223	14.9	159.67	12.92
23	17.05	17.05	65.6494	gi|16329548	alkaline phosphatase [Synechocystis sp. PCC 6803]	0	no quant - weak signal	1.04576	91	TIDSSVVISLK	-0.00674477	1448.86	725.439	1448.87	725.442	2	11	11.1.1.1862.3	71.4385					14.78	3.74	13.55	3.74	20.65	4.47
23	17.05	17.05	65.6494	gi|16329548	alkaline phosphatase [Synechocystis sp. PCC 6803]	1	auto	0	94	ILVPTGGTGEPER	0.0180296	1468.82	735.417	1468.8	735.408	2	9	30.1.1.1539.2	34.9131	1.36893	29.3395	1.25168	29.3841	17.62	4.12	31.43	5.57	31.3	5.57
23	17.05	17.05	65.6494	gi|16329548	alkaline phosphatase [Synechocystis sp. PCC 6803]	0	no quant - weak signal	0	98	VSVGFLPDMVTFSPDGTK	0.0112538	2184.15	1093.08	2184.14	1093.08	2	8	8.1.1.1935.3	76.3736					13.67	3.61	14.92	3.87	14.25	3.74
23	17.05	17.05	65.6494	gi|16329548	alkaline phosphatase [Synechocystis sp. PCC 6803]	1	auto	2	99	AGDSAQGIYPIIK	-1.02924	1618.88	810.449	1619.91	810.964	2	13	12.1.1.731.3	27.4226	0.461143	27.3717	0.536511	24.853	36.13	5.83	21.71	4.8	27.51	5.2
23	17.05	17.05	65.6494	gi|16329548	alkaline phosphatase [Synechocystis sp. PCC 6803]	1	auto	2	99	FLGQIFDADGNVVR	0.0209358	1693.91	847.963	1693.89	847.953	2	19	30.1.1.1876.2	72.2391	0.790838	13.9242	0.924327	13.0113	100.03	9.75	103.08	10.25	131.22	11.31
23	17.05	17.05	65.6494	gi|16329548	alkaline phosphatase [Synechocystis sp. PCC 6803]	1	auto	2	99	ILVPTGGTGEPER	0.0103025	1468.81	735.413	1468.8	735.408	2	10	28.1.1.1895.2	38.1586	0.741614	24.7254	0.64319	25.0516	32.69	5.57	31.59	5.66	29.84	5.48
23	17.05	17.05	65.6494	gi|16329548	alkaline phosphatase [Synechocystis sp. PCC 6803]	1	auto	2	99	LQLFHAADQEAGVPALDDIPR	0.0262873	2419.29	807.437	2419.26	807.428	3	24	12.1.1.977.3	54.6621	0.870064	14.6996	0.801165	14.6433	85.1	9	96.48	9.85	96.76	9.8
23	17.05	17.05	65.6494	gi|16329548	alkaline phosphatase [Synechocystis sp. PCC 6803]	0	no quant - weak signal	2	99	TDADGNPVAVVNTDGNYK	0.00396534	2137.06	1069.54	2137.05	1069.53	2	8	8.1.1.1532.3	31.7915					11.7	3.32	6.64	2.65	6.08	2.45
23	17.05	17.05	65.6494	gi|16329548	alkaline phosphatase [Synechocystis sp. PCC 6803]	1	auto	2	99	VFEVNVPTPQPFR	0.00838907	1672.91	837.464	1672.91	837.46	2	15	30.1.1.1812.3	65.194	0.622863	22.2935	0.574735	22.0641	44.43	6.48	36.06	6.08	36.24	6
23	17.05	17.05	65.6494	gi|16329548	alkaline phosphatase [Synechocystis sp. PCC 6803]	0	no quant - weak signal	2	99	VSVGFLPDMVTFSPDGTK	-1.06151	2183.08	1092.55	2184.14	1093.08	2	10	8.1.1.1934.3	76.2715					9.41	3	12.88	3.61	18.49	4.24
23	17.05	17.05	65.6494	gi|16329548	alkaline phosphatase [Synechocystis sp. PCC 6803]	1	auto	0	99	AGDSAQGIYPIIK	0.00629927	1619.92	810.967	1619.91	810.964	2	17	11.1.1.1565.3	38.5441	0.825034	12.5284	0.565718	13.6031	119.92	10.68	128.92	11.36	96.28	9.9
23	17.05	17.05	65.6494	gi|16329548	alkaline phosphatase [Synechocystis sp. PCC 6803]	1	auto	0	99	AGDSAQGIYPIIK	-0.0201906	1619.89	810.953	1619.91	810.964	2	15	11.1.1.1566.3	38.6464	0.726455	10.9899	0.496101	11.9723	166.66	12.57	157.76	12.61	117.34	10.91
23	17.05	17.05	65.6494	gi|16329548	alkaline phosphatase [Synechocystis sp. PCC 6803]	1	auto	0	99	AGDSAQGIYPIIK	0.0016605	1619.91	810.964	1619.91	810.964	2	18	11.1.1.1575.3	39.6519	0.577193	10.15	0.502086	10.2239	224.57	14.56	168.9	13.19	160.02	12.65
23	17.05	17.05	65.6494	gi|16329548	alkaline phosphatase [Synechocystis sp. PCC 6803]	1	auto	0	99	AGDSAQGIYPIIK	-0.0372808	1619.88	810.945	1619.91	810.964	2	14	11.1.1.1576.3	39.7543	0.693105	9.92251	0.493	10.6815	210.1	14.11	189.75	13.86	147	12.21
23	17.05	17.05	65.6494	gi|16329548	alkaline phosphatase [Synechocystis sp. PCC 6803]	1	auto	0	99	AGDSAQGIYPIIK	0.0252349	1619.94	810.976	1619.91	810.964	2	12	12.1.1.732.3	27.5247			0.563697	29.7031	24.45	4.8	14.05	3.87	19.56	4.36
23	17.05	17.05	65.6494	gi|16329548	alkaline phosphatase [Synechocystis sp. PCC 6803]	1	auto	0	99	FLGQIFDADGNVVR	0.0121467	1693.9	847.959	1693.89	847.953	2	17	30.1.1.1866.2	71.1315	0.65683	15.7833	0.928057	13.9199	86.66	9.06	74.17	8.77	114.14	10.49
23	17.05	17.05	65.6494	gi|16329548	alkaline phosphatase [Synechocystis sp. PCC 6803]	1	auto	0	99	FLGQIFDADGNVVR	0.00152651	1693.89	847.953	1693.89	847.953	2	14	30.1.1.1867.2	71.2336	0.85352	16.2937	1.17984	14.739	70.43	8.19	78.33	8.94	117.93	10.68
23	17.05	17.05	65.6494	gi|16329548	alkaline phosphatase [Synechocystis sp. PCC 6803]	1	auto	0	99	FLGQIFDADGNVVR	-0.00225768	1693.89	847.952	1693.89	847.953	2	15	30.1.1.1877.2	72.3414	1.08756	13.3768	1.23523	12.7572	92.97	9.43	131.75	11.49	162.98	12.61
23	17.05	17.05	65.6494	gi|16329548	alkaline phosphatase [Synechocystis sp. PCC 6803]	1	auto	0	99	FLGQIFDADGNVVR	0.00933904	1693.9	847.957	1693.89	847.953	2	14	30.1.1.1887.2	73.4482	1.17725	18.1422	1.31917	17.418	48.97	6.86	75.12	8.66	91.68	9.49
23	17.05	17.05	65.6494	gi|16329548	alkaline phosphatase [Synechocystis sp. PCC 6803]	1	auto	0	99	ILVPTGGTGEPER	0.0045305	1468.81	735.41	1468.8	735.408	2	9	7.1.1.1532.2	31.003			1.03737	31.0662	16.75	4	21.96	4.69	24.66	4.9
23	17.05	17.05	65.6494	gi|16329548	alkaline phosphatase [Synechocystis sp. PCC 6803]	1	auto	0	99	ILVPTGGTGEPER	-0.109605	1468.69	735.353	1468.8	735.408	2	10	7.1.1.1533.2	31.0541	0.486219	27.1264	0.291984	31.2845	35.04	5.74	22.2	4.8	14.52	3.87
23	17.05	17.05	65.6494	gi|16329548	alkaline phosphatase [Synechocystis sp. PCC 6803]	1	auto	0	99	ILVPTGGTGEPER	0.0182024	1468.82	735.417	1468.8	735.408	2	10	7.1.1.1535.2	31.1733	1.08557	24.3114	1.25408	23.1202	28.2	5.2	39.89	6.32	50.19	7
23	17.05	17.05	65.6494	gi|16329548	alkaline phosphatase [Synechocystis sp. PCC 6803]	1	auto	0	99	ILVPTGGTGEPER	0.000658943	1468.8	735.408	1468.8	735.408	2	9	28.1.1.1896.2	38.2097	1.07813	30.6555	1.21801	29.2709	17.76	4.12	24.95	5	30.7	5.48
23	17.05	17.05	65.6494	gi|16329548	alkaline phosphatase [Synechocystis sp. PCC 6803]	1	auto	0	99	LQLFHAADQEAGVPALDDIPR	0.0131033	2419.27	807.432	2419.26	807.428	3	21	12.1.1.967.2	53.5042	0.530061	20.3563	0.640317	18.4548	59.39	7.48	41.02	6.56	53.97	7.28
23	17.05	17.05	65.6494	gi|16329548	alkaline phosphatase [Synechocystis sp. PCC 6803]	1	auto	0	99	LQLFHAADQEAGVPALDDIPR	-0.0714938	2419.19	807.404	2419.26	807.428	3	20	12.1.1.968.2	53.6064	0.840842	18.4718	0.625499	19.5406	54.68	7.21	59.91	7.75	48.54	7
23	17.05	17.05	65.6494	gi|16329548	alkaline phosphatase [Synechocystis sp. PCC 6803]	1	auto	0	99	LQLFHAADQEAGVPALDDIPR	0.0198784	2419.28	807.434	2419.26	807.428	3	20	12.1.1.971.2	53.9468	0.581411	16.3827	0.84613	14.2031	86.84	9.06	65.79	8.31	104.28	10.05
23	17.05	17.05	65.6494	gi|16329548	alkaline phosphatase [Synechocystis sp. PCC 6803]	1	auto	0	99	LQLFHAADQEAGVPALDDIPR	-0.0247796	2420.22	807.748	2420.25	807.756	3	21	12.1.1.972.2	54.049	0.824934	14.5723	1.03782	13.4414	89.43	9.22	96.13	9.9	131.72	11.36
23	17.05	17.05	65.6494	gi|16329548	alkaline phosphatase [Synechocystis sp. PCC 6803]	1	auto	0	99	LQLFHAADQEAGVPALDDIPR	-0.058676	2419.2	807.408	2419.26	807.428	3	22	12.1.1.978.3	54.7643	0.660654	14.6064	0.762591	13.5963	100.4	9.75	86.43	9.43	108.66	10.34
23	17.05	17.05	65.6494	gi|16329548	alkaline phosphatase [Synechocystis sp. PCC 6803]	1	auto	0	99	LQLFHAADQEAGVPALDDIPR	0.0165824	2419.28	807.433	2419.26	807.428	3	23	12.1.1.987.3	55.7687	0.914509	14.6041	0.749269	14.998	83.96	8.94	100.05	10	89.28	9.43
23	17.05	17.05	65.6494	gi|16329548	alkaline phosphatase [Synechocystis sp. PCC 6803]	1	auto	0	99	LQLFHAADQEAGVPALDDIPR	-0.050253	2419.21	807.411	2419.26	807.428	3	21	12.1.1.988.3	55.8711	0.680476	17.8217	0.919799	15.9325	66.54	7.94	59	7.81	86.86	9.17
23	17.05	17.05	65.6494	gi|16329548	alkaline phosphatase [Synechocystis sp. PCC 6803]	1	auto	0	99	LQLFHAADQEAGVPALDDIPR	0.0156669	2419.28	807.433	2419.26	807.428	3	20	12.1.1.1003.2	57.4892	1.01123	21.0337	0.973586	20.7781	38.72	6.08	51.02	7.14	53.5	7.28
23	17.05	17.05	65.6494	gi|16329548	alkaline phosphatase [Synechocystis sp. PCC 6803]	1	auto	0	99	LQLFHAADQEAGVPALDDIPR	-0.0116166	2419.25	807.424	2419.26	807.428	3	22	12.1.1.1004.2	57.5915	1.01416	20.5009	1.03699	19.9514	40.81	6.25	53.93	7.35	60.06	7.68
23	17.05	17.05	65.6494	gi|16329548	alkaline phosphatase [Synechocystis sp. PCC 6803]	1	auto	0	99	LQLFHAADQEAGVPALDDIPR	0.0289066	2419.29	807.438	2419.26	807.428	3	20	13.1.1.1050.2	58.5545			1.19526	31.1348	15.74	3.87	18.7	4.36	26.7	5.1
23	17.05	17.05	65.6494	gi|16329548	alkaline phosphatase [Synechocystis sp. PCC 6803]	1	auto	0	99	LQLFHAADQEAGVPALDDIPR	-1.00586	2418.26	807.093	2419.26	807.428	3	22	13.1.1.1074.3	61.2641	0.640577	21.634	0.709923	20.3069	46.52	6.63	38.83	6.32	46.87	6.78
23	17.05	17.05	65.6494	gi|16329548	alkaline phosphatase [Synechocystis sp. PCC 6803]	1	auto	0	99	LQLFHAADQEAGVPALDDIPR	0.0222589	2419.28	807.435	2419.26	807.428	3	17	12.1.1.991.3	56.2117	0.206449	24.8771	0.187658	23.5003	85.61	8.94	23.03	5.2	22.8	4.8
23	17.05	17.05	65.6494	gi|16329548	alkaline phosphatase [Synechocystis sp. PCC 6803]	1	auto	0	99	LQLFHAADQEAGVPALDDIPR	1.04145	2420.3	807.775	2419.26	807.428	3	16	12.1.1.1013.3	58.6475	1.23561	29.0445	1.34262	28.0794	18.72	4.24	30.14	5.48	35.67	5.92
23	17.05	17.05	65.6494	gi|16329548	alkaline phosphatase [Synechocystis sp. PCC 6803]	0	no quant - weak signal	0	99	LQLFHAADQEAGVPALDDIPR	3.00476	2422.27	808.429	2419.26	807.428	3	15	12.1.1.1014.3	58.7497					11.31	3.32	24.77	4.9	15.4	4
23	17.05	17.05	65.6494	gi|16329548	alkaline phosphatase [Synechocystis sp. PCC 6803]	1	auto	0	99	LQLFHAADQEAGVPALDDIPR	-1.00371	2418.26	807.093	2419.26	807.428	3	17	12.1.1.1017.3	59.0903					15.65	3.87	23.12	4.8	24.08	4.9
23	17.05	17.05	65.6494	gi|16329548	alkaline phosphatase [Synechocystis sp. PCC 6803]	1	auto	0	99	LQLFHAADQEAGVPALDDIPR	0.975533	2420.24	807.753	2419.26	807.428	3	16	12.1.1.1018.3	59.1926			0.873903	31.1724	17.94	4.12	16.54	4.12	22.25	4.69
23	17.05	17.05	65.6494	gi|16329548	alkaline phosphatase [Synechocystis sp. PCC 6803]	1	auto	0	99	LQLFHAADQEAGVPALDDIPR	0.0439217	2419.31	807.442	2419.26	807.428	3	18	13.1.1.1051.2	58.6581			1.00298	24.484	26.71	5	8.97	3.32	38.02	6
23	17.05	17.05	65.6494	gi|16329548	alkaline phosphatase [Synechocystis sp. PCC 6803]	1	auto	0	99	LQLFHAADQEAGVPALDDIPR	0.00125672	2419.26	807.428	2419.26	807.428	3	17	13.1.1.1075.3	61.3665	0.544249	21.8351	0.774543	18.9229	50.89	6.93	36.09	6.16	55.94	7.35
23	17.05	17.05	65.6494	gi|16329548	alkaline phosphatase [Synechocystis sp. PCC 6803]	1	auto	0	99	LQLFHAADQEAGVPALDDIPR	-1.03644	2418.23	807.082	2419.26	807.428	3	18	13.1.1.1094.2	63.4283	0.491088	23.425	0.324026	26.0423	46.71	6.63	29.89	5.57	21.48	4.69
23	17.05	17.05	65.6494	gi|16329548	alkaline phosphatase [Synechocystis sp. PCC 6803]	0	no quant - weak signal	0	99	LQLFHAADQEAGVPALDDIPR	0.00308783	2419.26	807.429	2419.26	807.428	3	17	13.1.1.1095.2	63.5305					11.61	3.32	10.85	3.32	9.79	3.16
23	17.05	17.05	65.6494	gi|16329548	alkaline phosphatase [Synechocystis sp. PCC 6803]	0	no quant - weak signal	0	99	TDADGNPVAVVNTDGNYK	-0.0400264	2137.01	1069.51	2137.05	1069.53	2	12	7.1.1.1557.2	32.6541					18.08	4.12	10.29	3.32	14.29	3.74
23	17.05	17.05	65.6494	gi|16329548	alkaline phosphatase [Synechocystis sp. PCC 6803]	0	no quant - weak signal	0	99	TDADGNPVAVVNTDGNYK	-0.00262655	2137.05	1069.53	2137.05	1069.53	2	12	8.1.1.1533.3	31.8936					9.49	3	8.92	3	7.03	2.65
23	17.05	17.05	65.6494	gi|16329548	alkaline phosphatase [Synechocystis sp. PCC 6803]	1	auto	0	99	VFEVNVPTPQPFR	-0.00467249	1672.9	837.458	1672.91	837.46	2	15	30.1.1.1813.3	65.2965	0.571194	19.7324	0.759586	17.4687	60.38	7.55	44.94	6.86	65.09	7.94
192	1.94	1.94	72.2403	gi|16329602	cell division protein; FtsH [Synechocystis sp. PCC 6803]	0	no quant - weak signal	0	92	GILDQLAEILVEK	-0.0432587	1727.98	865	1728.03	865.021	2	10	10.1.1.2128.3	102.738					5.12	2.24	12.35	3.46	9.62	3.16
192	1.94	1.94	72.2403	gi|16329602	cell division protein; FtsH [Synechocystis sp. PCC 6803]	0	no quant - weak signal	1.69897	98	GILDQLAEILVEK	-1.04804	1726.98	864.497	1728.03	865.021	2	12	10.1.1.2127.3	102.636					13.72	3.61	12.57	3.61	19.53	4.36
159	2	2	40.129	gi|16329610	glutamate synthase (ferredoxin) [Synechocystis sp. PCC 6803]	1	auto	2	99	GIDLSTILHQPEVGDDVGR	-0.00580039	2164.12	722.38	2164.12	722.382	3	14	12.1.1.951.2	51.7326					9.11	3	26.94	5.1	19.61	4.47
11	25.62	25.62	74.8414	gi|16329647	glutamate--ammonia ligase [Synechocystis sp. PCC 6803]	1	auto	0	71	IPSTPGSLEAALEALEK	-0.0188233	2013.11	1007.56	2013.12	1007.57	2	12	9.1.1.2031.3	85.8746	0.890472	20.3579	1.13107	18.8603	44.1	6.48	51.17	7.21	70.79	8.37
11	25.62	25.62	74.8414	gi|16329647	glutamate--ammonia ligase [Synechocystis sp. PCC 6803]	1	auto	0	72	HAPALLAFTNPTTNSYK	-0.000538187	2134.13	712.384	2134.13	712.384	3	12	3.1.1.1856.3	60.8806	0.329373	26.0903	0.314389	24.9987	51.19	6.93	21.97	4.9	22.84	4.8
11	25.62	25.62	74.8414	gi|16329647	glutamate--ammonia ligase [Synechocystis sp. PCC 6803]	1	auto	0	75	IPSTPGSLEAALEALEK	0.96161	2014.09	1008.05	2013.12	1007.57	2	13	10.1.1.1980.3	86.3607	1.25802	27.4759	1.45161	26.3983	20.79	4.47	34.08	5.83	42.83	6.56
11	25.62	25.62	74.8414	gi|16329647	glutamate--ammonia ligase [Synechocystis sp. PCC 6803]	1	auto	0	77	FGQTENSSYYFADSVEGR	0.0774429	2345.15	782.723	2345.07	782.697	3	13	14.1.1.736.3	30.4673	0.92794	22.3265	0.705016	23.447	35.67	5.83	43.13	6.56	35.69	6
11	25.62	25.62	74.8414	gi|16329647	glutamate--ammonia ligase [Synechocystis sp. PCC 6803]	1	auto	0	77	IPSTPGSLEAALEALEK	0.0326404	2013.16	1007.59	2013.12	1007.57	2	12	10.1.1.1949.2	82.888	1.87157	21.2406	2.36145	20.3613	30.68	5.48	74.82	8.6	102.82	10.05
11	25.62	25.62	74.8414	gi|16329647	glutamate--ammonia ligase [Synechocystis sp. PCC 6803]	1	auto	0	78	IPSTPGSLEAALEALEK	0.00253935	2013.13	1007.57	2013.12	1007.57	2	12	9.1.1.2011.3	83.6616	1.13739	21.1525	1.19927	20.5747	36.51	5.92	54.11	7.35	62.14	7.87
11	25.62	25.62	74.8414	gi|16329647	glutamate--ammonia ligase [Synechocystis sp. PCC 6803]	0	no quant - weak signal	0	79	TEMLLTMAAFGVPIEK	0.0447332	2038.15	1020.08	2038.11	1020.06	2	9	10.1.1.2018.3	90.5655					9.34	3	16	4	22.68	4.69
11	25.62	25.62	74.8414	gi|16329647	glutamate--ammonia ligase [Synechocystis sp. PCC 6803]	0	no quant - weak signal	0	81	TEMLLTMAAFGVPIEK	0.000533758	2038.11	1020.06	2038.11	1020.06	2	7	8.1.1.2109.2	95.2341					7.43	2.65	4.63	2.24	9.46	3
11	25.62	25.62	74.8414	gi|16329647	glutamate--ammonia ligase [Synechocystis sp. PCC 6803]	0	no quant - weak signal	0	82	HAPALLAFTNPTTNSYK	-0.0184939	2133.13	712.05	2133.15	712.056	3	12	3.1.1.1851.2	60.2849					22.24	4.58	16.82	4.12	5.44	2.45
11	25.62	25.62	74.8414	gi|16329647	glutamate--ammonia ligase [Synechocystis sp. PCC 6803]	1	auto	0.769551	83	TVTFMPK	-0.0057735	1110.63	556.322	1110.64	556.325	2	11	12.1.1.640.2	17.288	0.570324	16.4967	0.560347	16.0051	85.81	9	63.77	8.12	68.24	8.25
11	25.62	25.62	74.8414	gi|16329647	glutamate--ammonia ligase [Synechocystis sp. PCC 6803]	1	auto	0	83	TEMLLTMAAFGVPIEK	0.815242	2038.92	1020.47	2038.11	1020.06	2	10	8.1.1.2069.3	91.1998			1.05338	31.6657	15.88	3.87	12.29	3.61	23.74	4.8
11	25.62	25.62	74.8414	gi|16329647	glutamate--ammonia ligase [Synechocystis sp. PCC 6803]	1	auto	0	84	FGQTENSSYYFADSVEGR	0.0314927	2344.12	782.38	2344.09	782.369	3	12	13.1.1.860.2	37.5182	0.922007	27.2284	0.778792	27.8542	24.13	4.8	28.99	5.39	26.67	5.2
11	25.62	25.62	74.8414	gi|16329647	glutamate--ammonia ligase [Synechocystis sp. PCC 6803]	1	auto	0	84	HAPALLAFTNPTTNSYK	-1.03366	2132.11	711.712	2133.15	712.056	3	13	2.1.1.1832.2	56.0448	0.326362	25.174	0.611012	19.018	56.53	7.28	24.04	5.2	49.02	6.86
11	25.62	25.62	74.8414	gi|16329647	glutamate--ammonia ligase [Synechocystis sp. PCC 6803]	1	auto	0	84	IPSTPGSLEAALEALEK	0.00778847	2013.13	1007.57	2013.12	1007.57	2	12	9.1.1.2030.3	85.7725	0.882814	21.4826	1.31973	19.203	39.91	6.16	45.91	6.86	74.75	8.54
11	25.62	25.62	74.8414	gi|16329647	glutamate--ammonia ligase [Synechocystis sp. PCC 6803]	1	auto	0	86	TEMLLTMAAFGVPIEK	-0.000702179	2038.11	1020.06	2038.11	1020.06	2	12	9.1.1.2096.3	93.0754	0.741008	22.2812	0.529301	24.0576	40.07	6.16	38.69	6.24	30.1	5.57
11	25.62	25.62	74.8414	gi|16329647	glutamate--ammonia ligase [Synechocystis sp. PCC 6803]	1	auto	0	86	WIQDENIK	-0.03545	1332.69	667.354	1332.73	667.371	2	12	11.1.1.1532.3	34.8813	0.581215	14.8901	0.776535	13.2482	104.84	9.95	79.4	9.11	115.54	10.68
11	25.62	25.62	74.8414	gi|16329647	glutamate--ammonia ligase [Synechocystis sp. PCC 6803]	1	auto	0	88	WIQDENIK	0.0175297	1332.75	667.38	1332.73	667.371	2	12	11.1.1.1531.3	34.779	0.821363	13.8747	1.03852	12.8037	98.91	9.7	105.86	10.39	145.78	12
11	25.62	25.62	74.8414	gi|16329647	glutamate--ammonia ligase [Synechocystis sp. PCC 6803]	1	auto	0	89	WIQDENIK	0.0156007	1332.74	667.379	1332.73	667.371	2	12	12.1.1.681.3	21.885	0.85981	14.0778	0.921393	13.5353	93.55	9.43	104.81	10.3	122.33	11.05
11	25.62	25.62	74.8414	gi|16329647	glutamate--ammonia ligase [Synechocystis sp. PCC 6803]	1	auto	0	90	LDNEVNPMR	0.0116549	1230.63	616.321	1230.61	616.315	2	9	9.1.1.1504.3	30.6675	0.969368	24.3769	0.831184	24.8527	29.34	5.29	37.06	6.08	34.61	5.92
11	25.62	25.62	74.8414	gi|16329647	glutamate--ammonia ligase [Synechocystis sp. PCC 6803]	1	auto	0	92	NQIDPGEPLDVDIYDLSPEELAK	0.00305696	2857.45	953.491	2857.45	953.49	3	13	29.1.1.1985.3	76.0924	1.65319	31.4109			14.4	3.74	31.02	5.48	16.86	4.24
11	25.62	25.62	74.8414	gi|16329647	glutamate--ammonia ligase [Synechocystis sp. PCC 6803]	1	auto	0	92	WIQDENIK	-0.0238291	1332.7	667.359	1332.73	667.371	2	12	12.1.1.682.3	21.9872	0.965839	10.0965	0.972104	9.87554	171.86	12.81	216.29	14.73	237.1	15.36
11	25.62	25.62	74.8414	gi|16329647	glutamate--ammonia ligase [Synechocystis sp. PCC 6803]	1	auto	0	93	FGQTENSSYYFADSVEGR	0.0157451	2344.1	782.374	2344.09	782.369	3	11	13.1.1.857.2	37.1775			0.745637	30.5643	20.1	4.36	16.43	4.12	21.27	4.58
11	25.62	25.62	74.8414	gi|16329647	glutamate--ammonia ligase [Synechocystis sp. PCC 6803]	0	auto - shared MS/MS	0	93	QGYFPVAPTDTAQDIR	-1.0841	1920.88	961.448	1921.97	961.99	2	15	30.1.1.1671.2	49.52	0.645515	12.6717	0.483043	13.5159	134.26	11.27	112.93	10.72	92.04	9.75
11	25.62	25.62	74.8414	gi|16329647	glutamate--ammonia ligase [Synechocystis sp. PCC 6803]	1	auto	0	94	IPSTPGSLEAALEALEK	-0.0372563	2013.09	1007.55	2013.12	1007.57	2	13	9.1.1.2021.3	84.7681	1.2526	19.184	1.21718	19.0203	42.63	6.4	69.58	8.31	73.64	8.6
11	25.62	25.62	74.8414	gi|16329647	glutamate--ammonia ligase [Synechocystis sp. PCC 6803]	1	auto	0	95	HAPALLAFTNPTTNSYK	-0.0708531	2133.08	712.032	2133.15	712.056	3	13	2.1.1.1833.2	56.1469	0.795871	24.6638	0.657096	25.4434	31.58	5.48	32.75	5.74	29.45	5.48
11	25.62	25.62	74.8414	gi|16329647	glutamate--ammonia ligase [Synechocystis sp. PCC 6803]	0	no quant - weak signal	0	95	HAPALLAFTNPTTNSYK	0.0316905	2133.18	712.067	2133.15	712.056	3	13	2.1.1.1870.3	60.3004					12.59	3.46	15.02	3.87	12.78	3.61
11	25.62	25.62	74.8414	gi|16329647	glutamate--ammonia ligase [Synechocystis sp. PCC 6803]	1	auto	0	95	HAPALLAFTNPTTNSYK	-0.00291799	2133.14	712.055	2133.15	712.056	3	12	2.1.1.1871.3	60.4024	0.379883	30.3394			33.01	5.57	16.34	4.12	0	1.34
11	25.62	25.62	74.8414	gi|16329647	glutamate--ammonia ligase [Synechocystis sp. PCC 6803]	0	no quant - weak signal	0	95	HAPALLAFTNPTTNSYK	-0.0137331	2133.13	712.052	2133.15	712.056	3	13	3.1.1.1852.2	60.387					13.79	3.61	9.34	3.16	18.22	4.24
11	25.62	25.62	74.8414	gi|16329647	glutamate--ammonia ligase [Synechocystis sp. PCC 6803]	1	auto	0	95	IPSTPGSLEAALEALEK	-0.0117939	2013.11	1007.56	2013.12	1007.57	2	11	10.1.1.1960.3	84.1476	1.40545	16.1382	1.8248	15.2154	57.99	7.48	106.2	10.3	150.18	12.12
11	25.62	25.62	74.8414	gi|16329647	glutamate--ammonia ligase [Synechocystis sp. PCC 6803]	1	auto	0	95	LDNEVNPMR	0.0220311	1230.64	616.326	1230.61	616.315	2	10	9.1.1.1474.3	27.4505	0.912184	19.7194	0.803952	19.9254	46.18	6.63	54.89	7.42	52.69	7.28
11	25.62	25.62	74.8414	gi|16329647	glutamate--ammonia ligase [Synechocystis sp. PCC 6803]	1	auto	0	95	LVPGFEAPVNLAYSQGNR	-0.00915754	2075.08	1038.55	2075.09	1038.55	2	13	30.1.1.1808.3	64.7509	0.920271	21.1852	0.875695	21.0309	39.87	6.16	47.81	6.93	49.55	7.07
11	25.62	25.62	74.8414	gi|16329647	glutamate--ammonia ligase [Synechocystis sp. PCC 6803]	0	no quant - weak signal	0	95	TEMLLTMAAFGVPIEK	0.965635	2039.07	1020.54	2038.11	1020.06	2	9	8.1.1.2030.3	86.8933					4.2	2	4.7	2.24	13.48	3.61
11	25.62	25.62	74.8414	gi|16329647	glutamate--ammonia ligase [Synechocystis sp. PCC 6803]	0	no quant - weak signal	0	95	TEMLLTMAAFGVPIEK	0.00163241	2038.11	1020.06	2038.11	1020.06	2	9	8.1.1.2045.3	88.5444					9.41	3	12.91	3.61	17.3	4.12
11	25.62	25.62	74.8414	gi|16329647	glutamate--ammonia ligase [Synechocystis sp. PCC 6803]	1	auto	0	96	LVPGFEAPVNLAYSQGNR	-0.0147034	2075.08	1038.55	2075.09	1038.55	2	13	29.1.1.1867.2	62.9554	0.791259	21.1435	0.722576	21.2019	43.17	6.4	44.51	6.71	44.27	6.71
11	25.62	25.62	74.8414	gi|16329647	glutamate--ammonia ligase [Synechocystis sp. PCC 6803]	1	auto	0	97	LVPGFEAPVNLAYSQGNR	0.00668188	2219.2	740.741	2219.19	740.739	3	14	13.1.1.942.2	46.5983	0.989054	21.1331	0.959558	20.8928	38.75	6.08	49.94	7.07	52.77	7.28
11	25.62	25.62	74.8414	gi|16329647	glutamate--ammonia ligase [Synechocystis sp. PCC 6803]	1	auto	0	97	LVPGFEAPVNLAYSQGNR	0.0293877	2219.22	740.749	2219.19	740.739	3	15	13.1.1.964.2	49.0337	0.955581	22.5246	0.793641	23.206	34.59	5.74	43.07	6.56	38.96	6.32
11	25.62	25.62	74.8414	gi|16329647	glutamate--ammonia ligase [Synechocystis sp. PCC 6803]	1	auto	0	97	WIQDENIK	-0.0357924	1332.69	667.354	1332.73	667.371	2	13	12.1.1.698.3	23.7579	0.768724	11.0552	0.92322	10.2838	161.2	12.37	161.47	12.85	211.21	14.46
11	25.62	25.62	74.8414	gi|16329647	glutamate--ammonia ligase [Synechocystis sp. PCC 6803]	1	auto	0	98	DGQPLFAGDK	0.0225982	1334.73	668.372	1334.71	668.361	2	11	12.1.1.593.3	12.1461	0.650345	20.8199	0.563498	21.0646	49.68	6.86	42.1	6.56	39.73	6.32
11	25.62	25.62	74.8414	gi|16329647	glutamate--ammonia ligase [Synechocystis sp. PCC 6803]	1	auto	0	98	DGQPLFAGDK	-0.0156108	1334.69	668.353	1334.71	668.361	2	11	12.1.1.594.3	12.2482	0.576797	19.472	0.668375	17.9374	61.43	7.62	46.17	6.93	58.27	7.55
11	25.62	25.62	74.8414	gi|16329647	glutamate--ammonia ligase [Synechocystis sp. PCC 6803]	1	auto	0	98	FGQTENSSYYFADSVEGR	-0.0263789	2200.94	1101.48	2200.97	1101.49	2	14	29.1.1.1772.3	52.4677	0.673725	18.4064	0.667988	17.9985	62.32	7.68	54.71	7.48	59.08	7.75
11	25.62	25.62	74.8414	gi|16329647	glutamate--ammonia ligase [Synechocystis sp. PCC 6803]	1	auto	0	98	IPLSGGNPK	-0.024703	1169.68	585.846	1169.7	585.858	2	13	13.1.1.583.2	10.8848	0.882741	5.08329	0.931231	4.90833	707.98	25.96	814.35	28.67	935.67	30.53
11	25.62	25.62	74.8414	gi|16329647	glutamate--ammonia ligase [Synechocystis sp. PCC 6803]	1	auto	0	98	LVPGFEAPVNLAYSQGNR	0.0149219	2219.21	740.744	2219.19	740.739	3	14	13.1.1.943.2	46.7004	0.753064	21.9736	0.751927	21.4367	41.11	6.25	40.34	6.4	43.87	6.63
11	25.62	25.62	74.8414	gi|16329647	glutamate--ammonia ligase [Synechocystis sp. PCC 6803]	0	no quant - weak signal	0	98	TEMLLTMAAFGVPIEK	0.028122	2038.14	1020.08	2038.11	1020.06	2	11	8.1.1.2066.3	90.8764					4.9	2.24	22.21	4.58	6.76	2.83
11	25.62	25.62	74.8414	gi|16329647	glutamate--ammonia ligase [Synechocystis sp. PCC 6803]	0	no quant - weak signal	0	98	TEMLLTMAAFGVPIEK	1.0412	2039.15	1020.58	2038.11	1020.06	2	11	8.1.1.2077.2	92.0338					7.11	2.65	19.68	4.36	13.5	3.74
11	25.62	25.62	74.8414	gi|16329647	glutamate--ammonia ligase [Synechocystis sp. PCC 6803]	1	auto	0	98	TEMLLTMAAFGVPIEK	0.00967398	2038.12	1020.07	2038.11	1020.06	2	13	9.1.1.2074.3	90.641	0.408259	27.8366	0.555089	23.979	38.31	6	20.38	4.69	30.18	5.48
11	25.62	25.62	74.8414	gi|16329647	glutamate--ammonia ligase [Synechocystis sp. PCC 6803]	0	no quant - weak signal	0	98	TEMLLTMAAFGVPIEK	0.0145134	2038.12	680.382	2038.11	680.377	3	10	9.1.1.2076.3	90.8623					14.95	3.74	5.56	2.45	0	0.65
11	25.62	25.62	74.8414	gi|16329647	glutamate--ammonia ligase [Synechocystis sp. PCC 6803]	0	no quant - weak signal	0	98	TEMLLTMAAFGVPIEK	0.00933223	2038.12	1020.07	2038.11	1020.06	2	10	10.1.1.2027.3	91.5699					12.59	3.46	14.92	3.87	15.81	4
11	25.62	25.62	74.8414	gi|16329647	glutamate--ammonia ligase [Synechocystis sp. PCC 6803]	1	auto	0	98	WIQDENIK	0.0192629	1332.75	667.381	1332.73	667.371	2	13	12.1.1.697.3	23.6558	0.885157	11.2579	0.855409	11.1128	143.88	11.7	165.95	12.92	174.67	13.23
11	25.62	25.62	74.8414	gi|16329647	glutamate--ammonia ligase [Synechocystis sp. PCC 6803]	1	auto	0	98	WIQDENIK	0.0235212	1332.75	667.383	1332.73	667.371	2	13	13.1.1.738.2	24.3218	1.04225	13.8063	1.12467	13.3259	88.89	9.22	120.72	11	141.88	11.87
11	25.62	25.62	74.8414	gi|16329647	glutamate--ammonia ligase [Synechocystis sp. PCC 6803]	1	auto	0	98	WIQDENIK	-0.029337	1332.7	667.357	1332.73	667.371	2	13	13.1.1.749.2	25.5307	1.02927	13.6767	1.00696	13.4879	91.01	9.33	122.06	11.05	130.06	11.4
11	25.62	25.62	74.8414	gi|16329647	glutamate--ammonia ligase [Synechocystis sp. PCC 6803]	1	auto	2	99	DGQPLFAGDK	0.0334628	1334.74	668.378	1334.71	668.361	2	14	12.1.1.603.2	13.2027	0.54017	20.7296	0.485799	20.6714	56.19	7.28	39.55	6.4	38.74	6.24
11	25.62	25.62	74.8414	gi|16329647	glutamate--ammonia ligase [Synechocystis sp. PCC 6803]	1	auto	2	99	FGQTENSSYYFADSVEGR	-1.2492e-05	2200.97	1101.49	2200.97	1101.49	2	16	29.1.1.1771.3	52.3652	0.543063	18.6178	0.704722	16.6629	69.98	8.12	49.52	7.21	69.99	8.37
11	25.62	25.62	74.8414	gi|16329647	glutamate--ammonia ligase [Synechocystis sp. PCC 6803]	1	auto	2	99	HAPALLAFTNPTTNSYK	0.0100831	2133.16	712.059	2133.15	712.056	3	15	2.1.1.1844.2	57.3725	0.677196	22.8573	0.542597	23.6692	40.14	6.16	35.42	6	30.91	5.57
11	25.62	25.62	74.8414	gi|16329647	glutamate--ammonia ligase [Synechocystis sp. PCC 6803]	1	auto	2	99	IPLSGGNPK	-0.00565944	1169.7	585.855	1169.7	585.858	2	14	13.1.1.582.2	10.7826	0.878045	4.14834	0.89094	4.04447	1065.26	31.84	1218.79	35.06	1346.94	36.7
11	25.62	25.62	74.8414	gi|16329647	glutamate--ammonia ligase [Synechocystis sp. PCC 6803]	1	auto	2	99	IPSTPGSLEAALEALEK	0.0187926	2013.14	672.055	2013.12	672.049	3	20	9.1.1.2012.3	83.7807			1.96595	34.3135	11.29	3.32	25.33	5	31.5	5.57
11	25.62	25.62	74.8414	gi|16329647	glutamate--ammonia ligase [Synechocystis sp. PCC 6803]	1	auto	2	99	LDNEVNPMR	-0.00152891	1230.61	616.314	1230.61	616.315	2	14	9.1.1.1494.3	29.6632	1.18856	21.586	1.24216	21.0361	34.37	5.74	53.23	7.28	60.59	7.75
11	25.62	25.62	74.8414	gi|16329647	glutamate--ammonia ligase [Synechocystis sp. PCC 6803]	1	auto	2	99	LVNSADNLMIYK	0.000825271	1667.92	834.966	1667.92	834.965	2	15	11.1.1.1690.3	52.3838	0.444152	16.0738	0.498885	14.744	107.37	10.05	62.14	8.12	76.02	8.66
11	25.62	25.62	74.8414	gi|16329647	glutamate--ammonia ligase [Synechocystis sp. PCC 6803]	1	auto	2	99	LVPGFEAPVNLAYSQGNR	0.00744407	2075.1	1038.56	2075.09	1038.55	2	21	30.1.1.1818.2	65.8081	0.910698	5.13026	0.943761	4.98224	684.35	25.53	812.1	28.6	916.61	30.27
11	25.62	25.62	74.8414	gi|16329647	glutamate--ammonia ligase [Synechocystis sp. PCC 6803]	1	auto	2	99	NQIDPGEPLDVDIYDLSPEELAK	0.0348743	2857.48	953.501	2857.45	953.49	3	18	30.1.1.1944.3	79.8253	1.04869	25.4563	1.32056	23.7902	26.14	5	35.72	6	48.99	6.93
11	25.62	25.62	74.8414	gi|16329647	glutamate--ammonia ligase [Synechocystis sp. PCC 6803]	1	auto	2	99	QGYFPVAPTDTAQDIR	-0.024157	1921.94	961.978	1921.97	961.99	2	17	30.1.1.1670.2	49.4179	0.619093	11.5103	0.508685	11.8494	167.15	12.57	134.84	11.75	120.67	11.05
11	25.62	25.62	74.8414	gi|16329647	glutamate--ammonia ligase [Synechocystis sp. PCC 6803]	1	auto	2	99	TEMLLTMAAFGVPIEK	0.0233461	2038.13	1020.07	2038.11	1020.06	2	13	9.1.1.2086.2	91.9177	0.687254	25.694	0.683936	25.0466	31.68	5.48	28.37	5.39	30.75	5.57
11	25.62	25.62	74.8414	gi|16329647	glutamate--ammonia ligase [Synechocystis sp. PCC 6803]	1	auto	2	99	WIQDENIK	0.0197369	1332.75	667.381	1332.73	667.371	2	14	13.1.1.748.2	25.4286	0.928658	12.4892	0.911373	12.3099	114.34	10.44	138.36	11.79	147.89	12.21
11	25.62	25.62	74.8414	gi|16329647	glutamate--ammonia ligase [Synechocystis sp. PCC 6803]	1	auto	0	99	DGQPLFAGDK	0.0128323	1334.72	668.367	1334.71	668.361	2	14	12.1.1.604.2	13.3048	0.66348	19.9196	0.776012	18.52	53.89	7.14	46.59	6.93	59.35	7.68
11	25.62	25.62	74.8414	gi|16329647	glutamate--ammonia ligase [Synechocystis sp. PCC 6803]	1	auto	0	99	FGQTENSSYYFADSVEGR	-0.0284068	2344.06	782.36	2344.09	782.369	3	13	14.1.1.738.3	30.6886					5.88	2.45	27.01	5.1	23.81	4.9
11	25.62	25.62	74.8414	gi|16329647	glutamate--ammonia ligase [Synechocystis sp. PCC 6803]	1	auto	0	99	FGQTENSSYYFADSVEGR	0.0353926	2200.02	1101.02	2199.98	1101	2	18	30.1.1.1728.3	55.8879	0.817241	16.8214	0.973955	15.7253	67.34	8	71.71	8.54	93.08	9.59
11	25.62	25.62	74.8414	gi|16329647	glutamate--ammonia ligase [Synechocystis sp. PCC 6803]	1	auto	0	99	FGQTENSSYYFADSVEGR	0.00902533	2199.99	1101	2199.98	1101	2	17	30.1.1.1729.3	55.9901	1.30458	16.2714	0.922369	17.3213	58.15	7.48	98.85	9.85	76.12	8.83
11	25.62	25.62	74.8414	gi|16329647	glutamate--ammonia ligase [Synechocystis sp. PCC 6803]	1	auto	0	99	HAPALLAFTNPTTNSYK	-0.0649935	2133.08	712.034	2133.15	712.056	3	14	2.1.1.1845.2	57.4747	0.384343	23.6663	0.475813	20.8322	55.37	7.21	27.73	5.48	37.39	6.08
11	25.62	25.62	74.8414	gi|16329647	glutamate--ammonia ligase [Synechocystis sp. PCC 6803]	1	auto	0	99	HAPALLAFTNPTTNSYK	-0.0327655	2133.11	712.045	2133.15	712.056	3	14	2.1.1.1855.3	58.6323	0.433292	23.9356	0.291528	26.5354	48.92	6.78	27.62	5.39	20.24	4.58
11	25.62	25.62	74.8414	gi|16329647	glutamate--ammonia ligase [Synechocystis sp. PCC 6803]	0	no quant - weak signal	0	99	IPSTPGSLEAALEALEK	0.00432344	2013.13	672.05	2013.12	672.049	3	13	8.1.1.1996.3	83.1315					6.1	2.45	16.45	4	14.93	3.87
11	25.62	25.62	74.8414	gi|16329647	glutamate--ammonia ligase [Synechocystis sp. PCC 6803]	0	no quant - weak signal	0	99	IPSTPGSLEAALEALEK	0.0283106	2013.15	672.058	2013.12	672.049	3	15	8.1.1.1997.3	83.2337					6.29	2.45	7.97	2.83	8.84	3
11	25.62	25.62	74.8414	gi|16329647	glutamate--ammonia ligase [Synechocystis sp. PCC 6803]	1	auto	0	99	IPSTPGSLEAALEALEK	0.01377	2013.14	1007.58	2013.12	1007.57	2	16	9.1.1.2010.3	83.5594	2.18235	25.6363	2.93592	24.5368	20.28	4.47	57.67	7.55	84.5	9.11
11	25.62	25.62	74.8414	gi|16329647	glutamate--ammonia ligase [Synechocystis sp. PCC 6803]	1	auto	0	99	IPSTPGSLEAALEALEK	-0.0471266	2013.08	672.033	2013.12	672.049	3	15	9.1.1.2013.3	83.8829	7.5936	47.9712			5.32	2.45	52.64	7.07	36.22	6.08
11	25.62	25.62	74.8414	gi|16329647	glutamate--ammonia ligase [Synechocystis sp. PCC 6803]	1	auto	0	99	IPSTPGSLEAALEALEK	0.0157232	2013.14	1007.58	2013.12	1007.57	2	18	9.1.1.2020.3	84.666	2.23487	20.8607	1.94223	21.1019	30.38	5.48	88.47	9.27	83.74	9.17
11	25.62	25.62	74.8414	gi|16329647	glutamate--ammonia ligase [Synechocystis sp. PCC 6803]	1	auto	0	99	IPSTPGSLEAALEALEK	0.029596	2013.15	672.058	2013.12	672.049	3	15	9.1.1.2022.2	84.8362	1.17399	22.7448	1.49783	21.3175	31.26	5.48	47.82	6.93	66.45	8.06
11	25.62	25.62	74.8414	gi|16329647	glutamate--ammonia ligase [Synechocystis sp. PCC 6803]	1	auto	0	99	IPSTPGSLEAALEALEK	-0.0354076	2013.09	672.037	2013.12	672.049	3	17	9.1.1.2023.2	84.9383	1.57525	23.252	1.42449	23.3702	26.8	5.1	55.01	7.35	54.18	7.35
11	25.62	25.62	74.8414	gi|16329647	glutamate--ammonia ligase [Synechocystis sp. PCC 6803]	1	auto	0	99	IPSTPGSLEAALEALEK	0.0310608	2013.15	672.059	2013.12	672.049	3	17	9.1.1.2032.3	85.9938					8.98	3	33.01	5.66	32.69	5.74
11	25.62	25.62	74.8414	gi|16329647	glutamate--ammonia ligase [Synechocystis sp. PCC 6803]	1	auto	0	99	IPSTPGSLEAALEALEK	-0.0403516	2013.08	672.035	2013.12	672.049	3	17	9.1.1.2033.3	86.0959	1.27783	27.3247	0.933165	28.8483	20.78	4.47	34.6	5.83	27.52	5.29
11	25.62	25.62	74.8414	gi|16329647	glutamate--ammonia ligase [Synechocystis sp. PCC 6803]	1	auto	0	99	IPSTPGSLEAALEALEK	0.022193	2013.15	1007.58	2013.12	1007.57	2	16	9.1.1.2040.2	86.8279	0.849324	19.7172	1.31308	17.4611	48.36	6.78	53.52	7.42	90.12	9.38
11	25.62	25.62	74.8414	gi|16329647	glutamate--ammonia ligase [Synechocystis sp. PCC 6803]	1	auto	0	99	IPSTPGSLEAALEALEK	0.0201178	2013.14	1007.58	2013.12	1007.57	2	14	9.1.1.2041.2	86.9301	1.08051	21.6623	1.12835	21.1089	35.52	5.83	50.01	7.07	56.88	7.55
11	25.62	25.62	74.8414	gi|16329647	glutamate--ammonia ligase [Synechocystis sp. PCC 6803]	1	auto	0	99	IPSTPGSLEAALEALEK	0.0154966	2013.14	672.054	2013.12	672.049	3	13	9.1.1.2042.3	87.1002					4.96	2.24	19.6	4.36	20.26	4.47
11	25.62	25.62	74.8414	gi|16329647	glutamate--ammonia ligase [Synechocystis sp. PCC 6803]	0	no quant - weak signal	0	99	IPSTPGSLEAALEALEK	-0.061226	2013.06	672.028	2013.12	672.049	3	14	9.1.1.2043.3	87.2024					5.92	2.45	25.18	4.9	13.5	3.74
11	25.62	25.62	74.8414	gi|16329647	glutamate--ammonia ligase [Synechocystis sp. PCC 6803]	0	no quant - weak signal	0	99	IPSTPGSLEAALEALEK	-0.0136409	2013.11	672.044	2013.12	672.049	3	14	10.1.1.1935.2	81.3388					12.73	3.46	8.53	3	12.28	3.46
11	25.62	25.62	74.8414	gi|16329647	glutamate--ammonia ligase [Synechocystis sp. PCC 6803]	0	no quant - weak signal	0	99	IPSTPGSLEAALEALEK	-0.0284727	2013.1	672.039	2013.12	672.049	3	16	10.1.1.1936.2	81.4409					12.5	3.46	19.16	4.36	19.04	4.36
11	25.62	25.62	74.8414	gi|16329647	glutamate--ammonia ligase [Synechocystis sp. PCC 6803]	1	auto	0	99	IPSTPGSLEAALEALEK	0.0198679	2013.14	672.055	2013.12	672.049	3	18	10.1.1.1945.2	82.4453	1.47236	27.4443	1.24636	27.9859	19.64	4.36	37.68	6.08	34.74	5.92
11	25.62	25.62	74.8414	gi|16329647	glutamate--ammonia ligase [Synechocystis sp. PCC 6803]	1	auto	0	99	IPSTPGSLEAALEALEK	0.00851523	2013.13	672.051	2013.12	672.049	3	17	10.1.1.1946.2	82.5475	0.98615	22.746	0.879568	22.9187	33.51	5.66	43.06	6.56	41.83	6.48
11	25.62	25.62	74.8414	gi|16329647	glutamate--ammonia ligase [Synechocystis sp. PCC 6803]	1	auto	0	99	IPSTPGSLEAALEALEK	-0.0309593	2013.09	1007.55	2013.12	1007.57	2	15	10.1.1.1950.2	82.9901	1.94625	21.8604	1.9504	21.6537	28.58	5.29	72.48	8.43	79.11	8.89
11	25.62	25.62	74.8414	gi|16329647	glutamate--ammonia ligase [Synechocystis sp. PCC 6803]	1	auto	0	99	IPSTPGSLEAALEALEK	0.0156565	2013.14	672.054	2013.12	672.049	3	18	10.1.1.1955.2	83.5519	2.33759	30.4294	2.30522	30.239	14.14	3.74	43.07	6.48	46.26	6.78
11	25.62	25.62	74.8414	gi|16329647	glutamate--ammonia ligase [Synechocystis sp. PCC 6803]	1	auto	0	99	IPSTPGSLEAALEALEK	-0.0160213	2013.11	672.043	2013.12	672.049	3	18	10.1.1.1956.2	83.654	2.3626	30.3725	1.65908	31.7435	14.13	3.74	43.5	6.48	33.27	5.83
11	25.62	25.62	74.8414	gi|16329647	glutamate--ammonia ligase [Synechocystis sp. PCC 6803]	1	auto	0	99	IPSTPGSLEAALEALEK	0.0192124	2013.14	1007.58	2013.12	1007.57	2	19	10.1.1.1959.3	84.0455	1.32676	14.3463	1.35322	14.0933	74.71	8.49	129.16	11.31	143.48	11.96
11	25.62	25.62	74.8414	gi|16329647	glutamate--ammonia ligase [Synechocystis sp. PCC 6803]	1	auto	0	99	IPSTPGSLEAALEALEK	0.0192124	2013.14	1007.58	2013.12	1007.57	2	16	10.1.1.1969.3	85.152	2.28177	17.8056	2.08447	17.8855	41.47	6.4	123.3	10.95	122.68	11.09
11	25.62	25.62	74.8414	gi|16329647	glutamate--ammonia ligase [Synechocystis sp. PCC 6803]	1	auto	0	99	IPSTPGSLEAALEALEK	-0.0109394	2013.11	1007.56	2013.12	1007.57	2	16	10.1.1.1970.3	85.2542	1.27157	14.9681	1.12822	15.113	69.63	8.19	115.37	10.68	111.49	10.58
11	25.62	25.62	74.8414	gi|16329647	glutamate--ammonia ligase [Synechocystis sp. PCC 6803]	0	no quant - weak signal	0	99	IPSTPGSLEAALEALEK	0.0171213	2013.14	672.054	2013.12	672.049	3	16	10.1.1.1973.3	85.5946					9.24	3	20.56	4.47	15.71	4
11	25.62	25.62	74.8414	gi|16329647	glutamate--ammonia ligase [Synechocystis sp. PCC 6803]	0	no quant - weak signal	0	99	IPSTPGSLEAALEALEK	0.0105294	2013.13	672.052	2013.12	672.049	3	14	10.1.1.1974.3	85.6967					14.8	3.74	12.53	3.61	18.21	4.24
11	25.62	25.62	74.8414	gi|16329647	glutamate--ammonia ligase [Synechocystis sp. PCC 6803]	1	auto	0	99	LDNEVNPMR	0.0277685	1230.64	616.329	1230.61	616.315	2	14	9.1.1.1475.3	27.5526	1.12376	22.4984	0.991697	22.6639	32.35	5.57	47.37	6.86	45.53	6.71
11	25.62	25.62	74.8414	gi|16329647	glutamate--ammonia ligase [Synechocystis sp. PCC 6803]	1	auto	0	99	LVNSADNLMIYK	1.01293	1668.93	835.472	1667.92	834.965	2	18	11.1.1.1679.3	51.1732	0.370511	11.0784	0.393347	10.2362	258.85	15.59	124.97	11.62	144.5	11.96
11	25.62	25.62	74.8414	gi|16329647	glutamate--ammonia ligase [Synechocystis sp. PCC 6803]	1	auto	0	99	LVNSADNLMIYK	0.000214906	1667.92	834.965	1667.92	834.965	2	17	11.1.1.1680.3	51.2759	0.514451	12.0231	0.508359	11.5862	172.94	12.77	115.93	11	124.77	11.14
11	25.62	25.62	74.8414	gi|16329647	glutamate--ammonia ligase [Synechocystis sp. PCC 6803]	1	auto	0	99	LVPGFEAPVNLAYSQGNR	-0.035769	2075.06	1038.54	2075.09	1038.55	2	19	30.1.1.1819.2	65.9106	0.941996	5.07601	0.969269	4.94263	687.96	25.61	844.44	29.14	946.35	30.77
11	25.62	25.62	74.8414	gi|16329647	glutamate--ammonia ligase [Synechocystis sp. PCC 6803]	1	auto	0	99	LVPGFEAPVNLAYSQGNR	0.0052468	2075.1	1038.56	2075.09	1038.55	2	18	30.1.1.1828.2	66.917	1.20022	9.77996	1.05917	9.90029	166.6	12.65	260.55	16.06	250.43	15.91
11	25.62	25.62	74.8414	gi|16329647	glutamate--ammonia ligase [Synechocystis sp. PCC 6803]	1	auto	0	99	LVPGFEAPVNLAYSQGNR	-0.0169701	2075.08	1038.55	2075.09	1038.55	2	17	30.1.1.1829.2	67.0193	0.761638	10.5945	0.837714	10.0831	175.98	12.92	174.65	13.34	209.22	14.46
11	25.62	25.62	74.8414	gi|16329647	glutamate--ammonia ligase [Synechocystis sp. PCC 6803]	1	auto	0	99	NQIDPGEPLDVDIYDLSPEELAK	0.00433866	2857.45	953.491	2857.45	953.49	3	14	29.1.1.1995.2	77.1499	1.05732	25.3758	1.09428	24.672	26.13	5	36	6	40.58	6.32
11	25.62	25.62	74.8414	gi|16329647	glutamate--ammonia ligase [Synechocystis sp. PCC 6803]	1	auto	0	99	NQIDPGEPLDVDIYDLSPEELAK	-0.00609806	2857.44	953.488	2857.45	953.49	3	16	29.1.1.1996.2	77.252	0.581417	28.6689	1.07258	23.5056	28.59	5.2	21.66	4.8	43.52	6.48
11	25.62	25.62	74.8414	gi|16329647	glutamate--ammonia ligase [Synechocystis sp. PCC 6803]	1	auto	0	99	NQIDPGEPLDVDIYDLSPEELAK	-0.0412978	2857.41	953.476	2857.45	953.49	3	14	30.1.1.1945.3	79.9275	0.946228	18.5122	0.666222	19.9352	51.38	7	63.35	7.94	48.58	7.07
11	25.62	25.62	74.8414	gi|16329647	glutamate--ammonia ligase [Synechocystis sp. PCC 6803]	1	auto	0	99	NQIDPGEPLDVDIYDLSPEELAK	0.0141834	2857.46	953.495	2857.45	953.49	3	17	30.1.1.1950.2	80.4397	0.939329	19.0075	1.13406	17.8211	49.29	6.86	60.33	7.81	79.33	8.83
11	25.62	25.62	74.8414	gi|16329647	glutamate--ammonia ligase [Synechocystis sp. PCC 6803]	1	auto	0	99	NQIDPGEPLDVDIYDLSPEELAK	1.02127	2858.47	953.83	2857.45	953.49	3	15	30.1.1.1951.2	80.5423	0.788331	17.5216	0.867115	16.6643	63.18	7.75	64.9	8.12	77.75	8.77
11	25.62	25.62	74.8414	gi|16329647	glutamate--ammonia ligase [Synechocystis sp. PCC 6803]	1	auto	0	99	NQIDPGEPLDVDIYDLSPEELAK	-1.03849	2856.41	953.144	2857.45	953.49	3	16	30.1.1.1956.3	81.1561	0.809887	21.5932	0.902238	20.498	41.04	6.25	43.31	6.63	52.55	7.21
11	25.62	25.62	74.8414	gi|16329647	glutamate--ammonia ligase [Synechocystis sp. PCC 6803]	1	auto	0	99	NQIDPGEPLDVDIYDLSPEELAK	-0.0341566	2857.41	953.479	2857.45	953.49	3	17	30.1.1.1957.3	81.2583	0.839274	18.674	0.732475	18.9015	53.63	7.14	58.65	7.68	55.75	7.48
11	25.62	25.62	74.8414	gi|16329647	glutamate--ammonia ligase [Synechocystis sp. PCC 6803]	1	auto	0	99	NQIDPGEPLDVDIYDLSPEELAK	0.0171131	2857.46	953.495	2857.45	953.49	3	15	30.1.1.1966.3	82.2643	1.13009	18.8539	0.961294	19.2202	45.9	6.63	67.59	8.19	62.62	7.94
11	25.62	25.62	74.8414	gi|16329647	glutamate--ammonia ligase [Synechocystis sp. PCC 6803]	1	auto	0	99	NQIDPGEPLDVDIYDLSPEELAK	1.00204	2858.45	953.824	2857.45	953.49	3	16	30.1.1.1967.3	82.3664	1.08354	18.4128	0.996862	18.4534	49.09	6.86	69.31	8.31	69.45	8.37
11	25.62	25.62	74.8414	gi|16329647	glutamate--ammonia ligase [Synechocystis sp. PCC 6803]	1	auto	0	99	QGYFPVAPTDTAQDIR	-1.0548	1920.91	961.463	1921.97	961.99	2	16	30.1.1.1652.3	47.4768	0.952352	13.798	0.715466	14.5877	92.26	9.38	114.49	10.68	93.68	9.8
11	25.62	25.62	74.8414	gi|16329647	glutamate--ammonia ligase [Synechocystis sp. PCC 6803]	1	auto	0	99	QGYFPVAPTDTAQDIR	-0.0601678	1921.91	961.96	1921.97	961.99	2	15	30.1.1.1653.3	47.579	0.678727	12.1897	0.668825	11.9064	141.53	11.58	125.17	11.31	134.34	11.62
11	25.62	25.62	74.8414	gi|16329647	glutamate--ammonia ligase [Synechocystis sp. PCC 6803]	1	auto	0	99	QGYFPVAPTDTAQDIR	-1.10656	1920.86	961.437	1921.97	961.99	2	18	30.1.1.1661.2	48.4134	0.736214	7.27536	0.513908	7.90153	377.52	18.92	362.16	19.1	275.34	16.82
11	25.62	25.62	74.8414	gi|16329647	glutamate--ammonia ligase [Synechocystis sp. PCC 6803]	0	no quant - weak signal	0	99	TEMLLTMAAFGVPIEK	-1.05783	2037.05	1019.53	2038.11	1020.06	2	10	8.1.1.2018.3	85.5657					7.34	2.65	8.98	3	8.97	3
11	25.62	25.62	74.8414	gi|16329647	glutamate--ammonia ligase [Synechocystis sp. PCC 6803]	0	no quant - weak signal	0	99	TEMLLTMAAFGVPIEK	-0.0552531	2038.05	1020.03	2038.11	1020.06	2	9	8.1.1.2019.3	85.6678					0	0.32	14.97	3.74	6.68	2.65
11	25.62	25.62	74.8414	gi|16329647	glutamate--ammonia ligase [Synechocystis sp. PCC 6803]	0	no quant - weak signal	0	99	TEMLLTMAAFGVPIEK	0.0204315	2038.13	1020.07	2038.11	1020.06	2	10	8.1.1.2031.3	86.9955					9.52	3	7.8	2.83	7.95	2.83
11	25.62	25.62	74.8414	gi|16329647	glutamate--ammonia ligase [Synechocystis sp. PCC 6803]	0	no quant - weak signal	0	99	TEMLLTMAAFGVPIEK	0.00654042	2038.12	680.379	2038.11	680.377	3	10	8.1.1.2053.3	89.4295					4.2	2	4.77	2.24	11.63	3.32
11	25.62	25.62	74.8414	gi|16329647	glutamate--ammonia ligase [Synechocystis sp. PCC 6803]	1	auto	0	99	TEMLLTMAAFGVPIEK	0.0126189	2038.12	1020.07	2038.11	1020.06	2	11	8.1.1.2056.3	89.77	0.902247	30.8024			18.9	4.24	22.22	4.69	12.01	3.61
11	25.62	25.62	74.8414	gi|16329647	glutamate--ammonia ligase [Synechocystis sp. PCC 6803]	0	no quant - weak signal	0	99	TEMLLTMAAFGVPIEK	-0.0686811	2038.04	1020.03	2038.11	1020.06	2	12	8.1.1.2057.3	89.8721					16.74	4	22.22	4.69	16.35	4.12
11	25.62	25.62	74.8414	gi|16329647	glutamate--ammonia ligase [Synechocystis sp. PCC 6803]	1	auto	0	99	TEMLLTMAAFGVPIEK	0.0165252	2038.13	1020.07	2038.11	1020.06	2	11	8.1.1.2067.3	90.9786					10.27	3.16	22.88	4.69	8.68	3.16
11	25.62	25.62	74.8414	gi|16329647	glutamate--ammonia ligase [Synechocystis sp. PCC 6803]	0	no quant - weak signal	0	99	TEMLLTMAAFGVPIEK	-0.00202975	2038.11	1020.06	2038.11	1020.06	2	11	8.1.1.2078.3	92.204					11.54	3.32	14	3.74	12.85	3.61
11	25.62	25.62	74.8414	gi|16329647	glutamate--ammonia ligase [Synechocystis sp. PCC 6803]	0	no quant - weak signal	0	99	TEMLLTMAAFGVPIEK	-1.05624	2037.05	1019.53	2038.11	1020.06	2	13	8.1.1.2088.2	93.2597					14.8	3.74	12.67	3.61	14.38	3.74
11	25.62	25.62	74.8414	gi|16329647	glutamate--ammonia ligase [Synechocystis sp. PCC 6803]	0	no quant - weak signal	0	99	TEMLLTMAAFGVPIEK	2.01557	2040.12	1021.07	2038.11	1020.06	2	11	9.1.1.2064.3	89.5345					15.66	3.87	22.39	4.69	13.09	3.74
11	25.62	25.62	74.8414	gi|16329647	glutamate--ammonia ligase [Synechocystis sp. PCC 6803]	1	auto	0	99	TEMLLTMAAFGVPIEK	0.0277407	2038.14	1020.08	2038.11	1020.06	2	13	9.1.1.2065.3	89.6367			0.670706	29.8825	22.23	4.58	17.38	4.24	21.16	4.58
11	25.62	25.62	74.8414	gi|16329647	glutamate--ammonia ligase [Synechocystis sp. PCC 6803]	1	auto	0	99	TEMLLTMAAFGVPIEK	0.021515	2038.13	1020.07	2038.11	1020.06	2	14	9.1.1.2075.3	90.7431	0.65239	25.3653	1.00755	21.9386	33.82	5.66	28.75	5.48	48.36	6.86
11	25.62	25.62	74.8414	gi|16329647	glutamate--ammonia ligase [Synechocystis sp. PCC 6803]	1	auto	0	99	TEMLLTMAAFGVPIEK	-0.00985761	2038.1	1020.06	2038.11	1020.06	2	13	9.1.1.2087.2	92.0198	0.739461	24.3547	0.684155	24.2572	33.74	5.66	32.51	5.74	32.76	5.74
11	25.62	25.62	74.8414	gi|16329647	glutamate--ammonia ligase [Synechocystis sp. PCC 6803]	1	auto	0	99	TEMLLTMAAFGVPIEK	-0.0314644	2038.08	1020.05	2038.11	1020.06	2	14	9.1.1.2097.3	93.1775	0.600685	20.0112	0.941673	17.1424	57.16	7.35	44.74	6.86	76.39	8.66
11	25.62	25.62	74.8414	gi|16329647	glutamate--ammonia ligase [Synechocystis sp. PCC 6803]	0	no quant - weak signal	0	99	TEMLLTMAAFGVPIEK	-1.02352	2037.09	1019.55	2038.11	1020.06	2	11	10.1.1.2003.2	88.8632					12.65	3.46	12.56	3.61	21.8	4.58
11	25.62	25.62	74.8414	gi|16329647	glutamate--ammonia ligase [Synechocystis sp. PCC 6803]	0	no quant - weak signal	0	99	TEMLLTMAAFGVPIEK	0.020685	2038.13	1020.07	2038.11	1020.06	2	12	10.1.1.2004.2	88.9653					15.69	3.87	21.3	4.58	13.34	3.74
11	25.62	25.62	74.8414	gi|16329647	glutamate--ammonia ligase [Synechocystis sp. PCC 6803]	0	no quant - weak signal	0	99	TEMLLTMAAFGVPIEK	0.0231264	2038.13	1020.07	2038.11	1020.06	2	11	10.1.1.2017.3	90.4634					14.75	3.74	14.99	3.87	9.9	3.16
11	25.62	25.62	74.8414	gi|16329647	glutamate--ammonia ligase [Synechocystis sp. PCC 6803]	0	no quant - weak signal	0	99	TEMLLTMAAFGVPIEK	0.0278872	2038.14	1020.08	2038.11	1020.06	2	11	10.1.1.2028.3	91.672					2.83	1.73	18.76	4.24	16.82	4.12
11	25.62	25.62	74.8414	gi|16329647	glutamate--ammonia ligase [Synechocystis sp. PCC 6803]	0	no quant - weak signal	0	99	TEMLLTMAAFGVPIEK	0.0682931	2038.18	1020.1	2038.11	1020.06	2	11	10.1.1.2042.3	93.2212					13.67	3.61	14.95	3.87	12.93	3.61
188	2	2	33.8308	gi|16329650	FKBP-type peptidyl-prolyl cis-trans isomerase [Synechocystis sp. PCC 6803]	1	auto	0	84	LIIPPDLAYGSR	0.0107801	1457.85	729.931	1457.84	729.925	2	12	30.1.1.1768.3	60.3154	0.7015	26.099	1.03725	22.9468	30.61	5.39	27.98	5.39	45.06	6.63
188	2	2	33.8308	gi|16329650	FKBP-type peptidyl-prolyl cis-trans isomerase [Synechocystis sp. PCC 6803]	1	auto	0	98	LIIPPDLAYGSR	-0.00948361	1457.83	729.921	1457.84	729.925	2	11	30.1.1.1779.3	61.5242	2.27956	32.891	1.90782	33.4252	12.14	3.46	36.06	5.92	32.87	5.74
188	2	2	33.8308	gi|16329650	FKBP-type peptidyl-prolyl cis-trans isomerase [Synechocystis sp. PCC 6803]	1	auto	2	99	LIIPPDLAYGSR	-0.0202258	1457.82	729.915	1457.84	729.925	2	13	30.1.1.1769.3	60.4175	0.920394	22.77	1.09235	21.4217	34.62	5.74	41.52	6.48	53.67	7.28
177	2	2	29.1221	gi|16329656	glutamate decarboxylase [Synechocystis sp. PCC 6803]	1	auto	0	98	DMADLLLADMER	0.00961465	1535.75	768.884	1535.74	768.88	2	12	30.1.1.2017.3	87.9115	0.359045	33.961	0.704866	25.7786	28.77	5.2	13.46	3.87	28.78	5.29
177	2	2	29.1221	gi|16329656	glutamate decarboxylase [Synechocystis sp. PCC 6803]	1	auto	2	99	DMADLLLADMER	0.0251176	1535.77	768.892	1535.74	768.88	2	12	30.1.1.2016.3	87.8093			0.479098	30.4165	25.62	4.9	9.71	3.32	17.42	4.12
161	2	2	44.1125	gi|16329675	urease alpha subunit [Synechocystis sp. PCC 6803]	0	no quant - weak signal	0	92	ETIAAEDILHDLGAFSIISSDSQAMGR	0.0642177	2990.54	997.855	2990.48	997.833	3	12	11.1.1.2123.3	100.374					5.26	2.24	5.47	2.45	21.21	4.47
161	2	2	44.1125	gi|16329675	urease alpha subunit [Synechocystis sp. PCC 6803]	0	no quant - weak signal	0	92	ETIAAEDILHDLGAFSIISSDSQAMGR	0.0990085	2990.58	997.866	2990.48	997.833	3	12	11.1.1.2134.2	101.534					5.12	2.24	12.14	3.46	16.46	4
161	2	2	44.1125	gi|16329675	urease alpha subunit [Synechocystis sp. PCC 6803]	0	no quant - weak signal	0	98	ETIAAEDILHDLGAFSIISSDSQAMGR	1.03506	2991.51	998.178	2990.48	997.833	3	13	11.1.1.2124.3	100.477					10.53	3.16	10.67	3.32	17.49	4.12
161	2	2	44.1125	gi|16329675	urease alpha subunit [Synechocystis sp. PCC 6803]	0	no quant - weak signal	2	99	ETIAAEDILHDLGAFSIISSDSQAMGR	0.00543953	2990.48	997.835	2990.48	997.833	3	15	11.1.1.2114.2	99.3164					13.58	3.61	19.09	4.36	19.09	4.36
161	2	2	44.1125	gi|16329675	urease alpha subunit [Synechocystis sp. PCC 6803]	0	no quant - weak signal	0	99	ETIAAEDILHDLGAFSIISSDSQAMGR	0.0561609	2990.53	997.852	2990.48	997.833	3	14	11.1.1.2113.2	99.2142					6.16	2.45	13.96	3.74	25.03	4.9
168	2	2	26.7188	gi|16329681	1-deoxy-D-xylulose-5-phosphate synthase [Synechocystis sp. PCC 6803]	1	auto	2	99	VGAVIEELGFK	0.0330618	1448.88	725.448	1448.85	725.431	2	12	11.1.1.1861.3	71.3362					15.64	3.87	23.23	4.8	20.35	4.58
19	18.55	18.55	86.8085	gi|16329710	phycobilisome rod-core linker polypeptide; CpcG [Synechocystis sp. PCC 6803]	1	auto	0	70	IAWSIVVATK	0.021458	1374.87	688.442	1374.85	688.431	2	8	12.1.1.1269.2	86.9434	0.618726	29.5475	0.559479	29.3951	25.39	4.9	20.47	4.58	20.16	4.47
19	18.55	18.55	86.8085	gi|16329710	phycobilisome rod-core linker polypeptide; CpcG [Synechocystis sp. PCC 6803]	1	auto	0	71	LTAGNPMNFLGMAR	0.011568	1635.85	818.93	1635.83	818.925	2	9	7.1.1.1911.3	71.1884	0.408964	30.2666	0.299552	32.4705	31.92	5.48	17.01	4.24	13.57	3.74
19	18.55	18.55	86.8085	gi|16329710	phycobilisome rod-core linker polypeptide; CpcG [Synechocystis sp. PCC 6803]	1	auto	0	72	GLLLSNTFR	-0.0256997	1163.65	582.834	1163.68	582.846	2	11	8.1.1.1717.3	52.2519	0.850058	20.7658	0.742877	21.0506	43.1	6.4	47.74	6.93	45.44	6.78
19	18.55	18.55	86.8085	gi|16329710	phycobilisome rod-core linker polypeptide; CpcG [Synechocystis sp. PCC 6803]	1	auto	0	72	LTAGNPMNFLGMAR	0.0203571	1635.86	818.935	1635.83	818.925	2	8	7.1.1.1934.2	73.6735			0.478287	28.1751	29.98	5.29	7.15	3	20.35	4.47
19	18.55	18.55	86.8085	gi|16329710	phycobilisome rod-core linker polypeptide; CpcG [Synechocystis sp. PCC 6803]	0	no quant - weak signal	0	73	IAWSIVVATK	0.0163309	1374.86	688.439	1374.85	688.431	2	8	12.1.1.1191.3	78.3572					12.87	3.46	1.98	1.73	13.67	3.61
19	18.55	18.55	86.8085	gi|16329710	phycobilisome rod-core linker polypeptide; CpcG [Synechocystis sp. PCC 6803]	0	no quant - weak signal	0	76	IAWSIVVATK	-0.0118681	1374.84	688.425	1374.85	688.431	2	8	12.1.1.1182.2	77.3015					10.53	3.16	10.95	3.32	8.65	3
19	18.55	18.55	86.8085	gi|16329710	phycobilisome rod-core linker polypeptide; CpcG [Synechocystis sp. PCC 6803]	0	no quant - weak signal	0	77	EAGELPFNIK	-0.0140816	1404.77	703.393	1404.79	703.4	2	8	14.1.1.768.3	34.0082					15.9	3.87	11.48	3.46	15.35	3.87
19	18.55	18.55	86.8085	gi|16329710	phycobilisome rod-core linker polypeptide; CpcG [Synechocystis sp. PCC 6803]	1	auto	0	77	IAWSIVVATK	0.00140881	1374.85	688.432	1374.85	688.431	2	8	11.1.1.2132.2	101.313			0.593562	30.0451	22.65	4.58	0	2.08	19.08	4.24
19	18.55	18.55	86.8085	gi|16329710	phycobilisome rod-core linker polypeptide; CpcG [Synechocystis sp. PCC 6803]	1	auto	0	80	EAGELPFNIK	-0.022479	1404.76	703.389	1404.79	703.4	2	11	13.1.1.893.3	41.2153	0.495727	17.6806	0.404636	18.2504	81.74	8.77	52.8	7.42	46.94	6.93
19	18.55	18.55	86.8085	gi|16329710	phycobilisome rod-core linker polypeptide; CpcG [Synechocystis sp. PCC 6803]	1	auto	0	80	QIFFHAFK	0.024955	1324.78	663.396	1324.75	663.384	2	9	4.1.1.2751.2	56.9401			0.407591	32.3682	25.62	4.9	9.78	3.32	14.82	3.87
19	18.55	18.55	86.8085	gi|16329710	phycobilisome rod-core linker polypeptide; CpcG [Synechocystis sp. PCC 6803]	0	no quant - weak signal	0	81	EAGELPFNIK	0.00325274	1404.79	703.402	1404.79	703.4	2	9	14.1.1.767.3	33.9061					14.61	3.74	21.4	4.58	12.63	3.61
19	18.55	18.55	86.8085	gi|16329710	phycobilisome rod-core linker polypeptide; CpcG [Synechocystis sp. PCC 6803]	1	auto	0	81	FVEHCVQK	-0.0725405	1322.6	662.307	1322.67	662.343	2	7	3.1.1.1675.2	41.936	0.325377	34.4468	0.428766	29.2982	29.86	5.29	12.66	3.74	18.17	4.24
19	18.55	18.55	86.8085	gi|16329710	phycobilisome rod-core linker polypeptide; CpcG [Synechocystis sp. PCC 6803]	1	auto	0	83	IAWSIVVATK	0.0273176	1374.88	688.445	1374.85	688.431	2	8	12.1.1.1279.3	88.1016			0.462606	28.3674	29.93	5.29	9.36	3.32	19.65	4.36
19	18.55	18.55	86.8085	gi|16329710	phycobilisome rod-core linker polypeptide; CpcG [Synechocystis sp. PCC 6803]	1	auto	0	84	IAWSIVVATK	-0.0620692	1374.79	688.4	1374.85	688.431	2	9	11.1.1.2122.2	100.204	0.36844	32.1244	0.367252	30.36	30.89	5.39	14.83	4	16.1	4
19	18.55	18.55	86.8085	gi|16329710	phycobilisome rod-core linker polypeptide; CpcG [Synechocystis sp. PCC 6803]	1	auto	0	86	EAGELPFNIK	0.0165848	1404.8	703.408	1404.79	703.4	2	12	13.1.1.892.3	41.1131	0.661969	16.8443	0.563171	17.2026	75.02	8.43	64.71	8.12	59.96	7.81
19	18.55	18.55	86.8085	gi|16329710	phycobilisome rod-core linker polypeptide; CpcG [Synechocystis sp. PCC 6803]	1	auto	0	87	EAGELPFNIK	0.0253053	1404.81	703.413	1404.79	703.4	2	12	12.1.1.831.2	38.4415	0.598263	18.0912	0.86368	15.8044	69.86	8.12	54.46	7.55	85.63	9.17
19	18.55	18.55	86.8085	gi|16329710	phycobilisome rod-core linker polypeptide; CpcG [Synechocystis sp. PCC 6803]	1	auto	0	88	GLLLSNTFR	0.000521719	1163.68	582.847	1163.68	582.846	2	11	7.1.1.1753.3	53.7073	0.683756	25.3449	0.813952	23.4068	32.74	5.57	29.17	5.48	37.82	6.08
19	18.55	18.55	86.8085	gi|16329710	phycobilisome rod-core linker polypeptide; CpcG [Synechocystis sp. PCC 6803]	0	no quant - weak signal	0	88	IAWSIVVATK	-0.00506106	1374.84	688.429	1374.85	688.431	2	7	11.1.1.2169.3	105.476					9.5	3	8.88	3	7.84	2.83
19	18.55	18.55	86.8085	gi|16329710	phycobilisome rod-core linker polypeptide; CpcG [Synechocystis sp. PCC 6803]	1	auto	0	89	GLLLSNTFR	-0.029189	1163.65	582.832	1163.68	582.846	2	12	9.1.1.1711.3	50.4639	0.549928	18.0321	0.787428	15.7044	74.2	8.37	53.17	7.48	82.92	9.06
19	18.55	18.55	86.8085	gi|16329710	phycobilisome rod-core linker polypeptide; CpcG [Synechocystis sp. PCC 6803]	0	no quant - weak signal	0	89	IAWSIVVATK	-1.00152	1373.85	687.93	1374.85	688.431	2	8	12.1.1.1219.3	81.4578					21.33	4.47	9	3.16	14.26	3.74
19	18.55	18.55	86.8085	gi|16329710	phycobilisome rod-core linker polypeptide; CpcG [Synechocystis sp. PCC 6803]	0	no quant - weak signal	0	89	IAWSIVVATK	-0.0559368	1374.79	688.403	1374.85	688.431	2	8	12.1.1.1300.2	90.3678					17.02	4	9.49	3.16	7.69	2.83
19	18.55	18.55	86.8085	gi|16329710	phycobilisome rod-core linker polypeptide; CpcG [Synechocystis sp. PCC 6803]	1	auto	0	89	QLGFPQIVWQNEVR	0.0290358	1857.03	929.523	1857	929.508	2	9	7.1.1.1928.2	73.0097	0.58207	30.1513	0.639204	28.3698	25.42	4.9	19.28	4.47	23.06	4.8
19	18.55	18.55	86.8085	gi|16329710	phycobilisome rod-core linker polypeptide; CpcG [Synechocystis sp. PCC 6803]	0	no quant - weak signal	0	89	QLGFPQIVWQNEVR	0.0506422	1857.05	929.534	1857	929.508	2	8	7.1.1.1951.2	75.2564					13.7	3.61	13.59	3.74	21.36	4.58
19	18.55	18.55	86.8085	gi|16329710	phycobilisome rod-core linker polypeptide; CpcG [Synechocystis sp. PCC 6803]	1	auto	0	90	IAWSIVVATK	-0.0123854	1374.84	688.425	1374.85	688.431	2	9	11.1.1.2112.3	99.1455					32.06	5.48	10.66	3.46	8.58	3
19	18.55	18.55	86.8085	gi|16329710	phycobilisome rod-core linker polypeptide; CpcG [Synechocystis sp. PCC 6803]	0	no quant - weak signal	0	90	IAWSIVVATK	-0.00771761	1374.84	688.427	1374.85	688.431	2	9	12.1.1.1270.2	87.0455					22.31	4.58	13.45	3.74	8.71	3
19	18.55	18.55	86.8085	gi|16329710	phycobilisome rod-core linker polypeptide; CpcG [Synechocystis sp. PCC 6803]	1	auto	0	91	EAGELPFNIK	0.00150089	1404.79	703.401	1404.79	703.4	2	11	12.1.1.805.2	35.5631	0.901601	21.583	0.950985	20.8381	38.84	6.08	45.63	6.78	52.42	7.21
19	18.55	18.55	86.8085	gi|16329710	phycobilisome rod-core linker polypeptide; CpcG [Synechocystis sp. PCC 6803]	1	auto	0	91	EAGELPFNIK	0.0123122	1404.8	703.406	1404.79	703.4	2	10	13.1.1.872.2	38.8471	0.825312	24.4246	0.589417	26.2578	31.56	5.48	33.94	5.83	26.4	5.2
19	18.55	18.55	86.8085	gi|16329710	phycobilisome rod-core linker polypeptide; CpcG [Synechocystis sp. PCC 6803]	1	auto	0	91	GLLLSNTFR	-0.0122957	1163.67	582.84	1163.68	582.846	2	12	7.1.1.1754.3	53.8095	0.742481	30.1221	0.962728	27.4975	22.14	4.58	21.42	4.69	30.25	5.48
19	18.55	18.55	86.8085	gi|16329710	phycobilisome rod-core linker polypeptide; CpcG [Synechocystis sp. PCC 6803]	1	auto	0	92	GLLLSNTFR	-0.025771	1163.65	582.834	1163.68	582.846	2	12	9.1.1.1753.2	55.0599	0.644591	16.308	0.5888	16.289	81.4	8.77	68.37	8.37	68.02	8.31
19	18.55	18.55	86.8085	gi|16329710	phycobilisome rod-core linker polypeptide; CpcG [Synechocystis sp. PCC 6803]	1	auto	0	93	FVEHCVQK	0.00680661	1322.68	662.347	1322.67	662.343	2	9	3.1.1.1657.3	40.5574	0.422153	30.4881	0.389654	29.8074	30.85	5.39	16.97	4.24	17.06	4.12
19	18.55	18.55	86.8085	gi|16329710	phycobilisome rod-core linker polypeptide; CpcG [Synechocystis sp. PCC 6803]	0	no quant - weak signal	0	93	IAWSIVVATK	-0.0392415	1374.81	688.412	1374.85	688.431	2	8	11.1.1.2160.2	104.419					16.03	3.87	5.1	2.45	11.59	3.32
19	18.55	18.55	86.8085	gi|16329710	phycobilisome rod-core linker polypeptide; CpcG [Synechocystis sp. PCC 6803]	0	no quant - weak signal	0	94	IAWSIVVATK	-0.0111647	1374.84	688.426	1374.85	688.431	2	9	11.1.1.2034.2	90.4465					18.06	4.12	11.2	3.46	19.65	4.36
19	18.55	18.55	86.8085	gi|16329710	phycobilisome rod-core linker polypeptide; CpcG [Synechocystis sp. PCC 6803]	1	auto	0	94	LTAGNPMNFLGMAR	-0.930571	1634.9	818.459	1635.83	818.925	2	11	7.1.1.1923.3	72.5161	0.160503	40.8244	0.255107	29.6298	41.79	6.25	8.74	3.32	15.13	3.87
19	18.55	18.55	86.8085	gi|16329710	phycobilisome rod-core linker polypeptide; CpcG [Synechocystis sp. PCC 6803]	1	auto	0	95	IAWSIVVATK	0.000432225	1374.85	688.431	1374.85	688.431	2	9	11.1.1.2056.3	92.9366	0.537791	29.6225	0.454157	30.1912	27.57	5.1	19.32	4.47	17.77	4.24
19	18.55	18.55	86.8085	gi|16329710	phycobilisome rod-core linker polypeptide; CpcG [Synechocystis sp. PCC 6803]	0	no quant - weak signal	0	95	IAWSIVVATK	-0.0593836	1374.79	688.402	1374.85	688.431	2	9	11.1.1.2100.2	97.7636					11.86	3.32	0	0.97	6.12	2.45
19	18.55	18.55	86.8085	gi|16329710	phycobilisome rod-core linker polypeptide; CpcG [Synechocystis sp. PCC 6803]	0	no quant - weak signal	0	95	IAWSIVVATK	0.00448976	1374.85	688.433	1374.85	688.431	2	9	12.1.1.1290.2	89.2604					14.73	3.74	15.83	4	17.21	4.12
19	18.55	18.55	86.8085	gi|16329710	phycobilisome rod-core linker polypeptide; CpcG [Synechocystis sp. PCC 6803]	1	auto	0	95	QIFFHAFK	0.021415	1324.78	663.395	1324.75	663.384	2	9	4.1.1.2811.2	63.477	0.433238	27.1854	0.477847	25.1321	38.28	6	21.61	4.8	25.96	5.1
19	18.55	18.55	86.8085	gi|16329710	phycobilisome rod-core linker polypeptide; CpcG [Synechocystis sp. PCC 6803]	0	no quant - weak signal	1.39794	96	GYQGLIDDLLNSDEYLNNFGYDTVPYQR	0.124914	3570.83	1191.28	3570.7	1191.24	3	10	12.1.1.1265.3	86.5517					5.32	2.24	2.67	1.73	7.42	2.65
19	18.55	18.55	86.8085	gi|16329710	phycobilisome rod-core linker polypeptide; CpcG [Synechocystis sp. PCC 6803]	1	auto	0	96	EAGELPFNIK	-0.0146663	1404.77	703.393	1404.79	703.4	2	11	13.1.1.873.2	38.9495	0.46729	22.264	0.578341	19.8983	54.18	7.14	32.99	5.92	44.47	6.63
19	18.55	18.55	86.8085	gi|16329710	phycobilisome rod-core linker polypeptide; CpcG [Synechocystis sp. PCC 6803]	1	auto	0	96	GLLLSNTFR	-0.010929	1163.67	582.841	1163.68	582.846	2	12	8.1.1.1697.2	49.988	0.743396	13.8076	0.553004	14.7027	104.38	9.95	101.11	10.1	81.92	9.17
19	18.55	18.55	86.8085	gi|16329710	phycobilisome rod-core linker polypeptide; CpcG [Synechocystis sp. PCC 6803]	0	no quant - weak signal	0	96	IAWSIVVATK	-0.00701423	1374.84	688.428	1374.85	688.431	2	10	11.1.1.2033.2	90.3439					23.44	4.69	11.04	3.46	13.95	3.74
19	18.55	18.55	86.8085	gi|16329710	phycobilisome rod-core linker polypeptide; CpcG [Synechocystis sp. PCC 6803]	0	no quant - weak signal	0	96	IAWSIVVATK	0.0125466	1374.86	688.438	1374.85	688.431	2	9	12.1.1.1289.2	89.1583					15.94	3.87	9.59	3.16	6.51	2.65
19	18.55	18.55	86.8085	gi|16329710	phycobilisome rod-core linker polypeptide; CpcG [Synechocystis sp. PCC 6803]	1	auto	0	96	LTAGNPMNFLGMAR	-0.0112436	1635.82	818.919	1635.83	818.925	2	13	8.1.1.1871.3	69.2914	0.168054	25.3496	0.256045	18.855	102.84	9.8	22.52	5.29	37.37	6.08
19	18.55	18.55	86.8085	gi|16329710	phycobilisome rod-core linker polypeptide; CpcG [Synechocystis sp. PCC 6803]	1	auto	1.52288	97	FVEHCVQK	0.0190139	1322.69	662.353	1322.67	662.343	2	9	3.1.1.1638.2	39.1776	0.585621	30.0551	0.54656	29.769	25.41	4.9	19.39	4.47	19.71	4.47
19	18.55	18.55	86.8085	gi|16329710	phycobilisome rod-core linker polypeptide; CpcG [Synechocystis sp. PCC 6803]	1	auto	1.52288	97	LTAGNPMNFLGMAR	0.0115839	1635.85	818.93	1635.83	818.925	2	13	8.1.1.1870.3	69.1893	0.225148	22.0558	0.337852	17.1581	101.61	9.75	29.81	5.92	48.72	6.93
19	18.55	18.55	86.8085	gi|16329710	phycobilisome rod-core linker polypeptide; CpcG [Synechocystis sp. PCC 6803]	1	auto	0	97	IAWSIVVATK	0.00653588	1374.85	688.434	1374.85	688.431	2	9	11.1.1.2121.2	100.102			0.483085	28.4445	28.88	5.2	8.34	3.16	19.8	4.36
19	18.55	18.55	86.8085	gi|16329710	phycobilisome rod-core linker polypeptide; CpcG [Synechocystis sp. PCC 6803]	0	no quant - weak signal	0	97	IAWSIVVATK	0.016453	1374.86	688.439	1374.85	688.431	2	9	12.1.1.1163.3	75.2574					16.1	3.87	1.84	1.73	11.64	3.32
19	18.55	18.55	86.8085	gi|16329710	phycobilisome rod-core linker polypeptide; CpcG [Synechocystis sp. PCC 6803]	0	no quant - weak signal	0	97	IAWSIVVATK	-0.0145537	1374.83	688.424	1374.85	688.431	2	9	12.1.1.1299.2	90.2657					17.16	4	3.03	2	6.1	2.45
19	18.55	18.55	86.8085	gi|16329710	phycobilisome rod-core linker polypeptide; CpcG [Synechocystis sp. PCC 6803]	1	auto	0	97	VSAQNINIEASVPR	0.0284543	1640.93	821.47	1640.9	821.456	2	9	28.1.1.1999.3	48.9152			0.693452	29.7093	21.45	4.47	3.35	2.24	21.11	4.47
19	18.55	18.55	86.8085	gi|16329710	phycobilisome rod-core linker polypeptide; CpcG [Synechocystis sp. PCC 6803]	1	auto	0	98	GLLLSNTFR	-0.00226187	1163.68	582.845	1163.68	582.846	2	13	8.1.1.1686.3	48.8305	0.668928	18.7952	0.763593	17.5989	60.22	7.55	52.49	7.35	65.26	8.06
19	18.55	18.55	86.8085	gi|16329710	phycobilisome rod-core linker polypeptide; CpcG [Synechocystis sp. PCC 6803]	1	auto	0	98	GLLLSNTFR	-0.0128821	1163.67	582.84	1163.68	582.846	2	13	8.1.1.1687.3	48.9326	0.869131	16.2077	1.06569	15.0979	70.41	8.19	79.74	9	106.49	10.25
19	18.55	18.55	86.8085	gi|16329710	phycobilisome rod-core linker polypeptide; CpcG [Synechocystis sp. PCC 6803]	1	auto	0	98	GLLLSNTFR	0.00750707	1163.69	582.85	1163.68	582.846	2	13	10.1.1.1643.2	49.0253	0.724624	12.1127	0.731593	11.7721	138.2	11.45	130.49	11.53	143.49	12
19	18.55	18.55	86.8085	gi|16329710	phycobilisome rod-core linker polypeptide; CpcG [Synechocystis sp. PCC 6803]	1	auto	0	98	GLLLSNTFR	-0.0270394	1163.65	582.833	1163.68	582.846	2	13	10.1.1.1644.2	49.1274	0.630507	11.9035	0.732766	11.0449	155.47	12.12	127.73	11.49	161.68	12.65
19	18.55	18.55	86.8085	gi|16329710	phycobilisome rod-core linker polypeptide; CpcG [Synechocystis sp. PCC 6803]	1	auto	0	98	GLLLSNTFR	0.0150755	1163.69	582.854	1163.68	582.846	2	13	10.1.1.1653.2	50.1318	0.771719	13.8011	0.474183	15.6627	102.19	9.85	102.76	10.15	68.77	8.49
19	18.55	18.55	86.8085	gi|16329710	phycobilisome rod-core linker polypeptide; CpcG [Synechocystis sp. PCC 6803]	0	no quant - weak signal	0	98	IAWSIVVATK	-0.0358235	1374.81	688.413	1374.85	688.431	2	9	11.1.1.2076.3	95.1541					23.42	4.69	12.19	3.61	11.85	3.46
19	18.55	18.55	86.8085	gi|16329710	phycobilisome rod-core linker polypeptide; CpcG [Synechocystis sp. PCC 6803]	0	no quant - weak signal	0	98	IAWSIVVATK	-1.01265	1373.84	687.925	1374.85	688.431	2	9	11.1.1.2143.2	102.541					16.81	4	19.2	4.36	9.22	3.16
19	18.55	18.55	86.8085	gi|16329710	phycobilisome rod-core linker polypeptide; CpcG [Synechocystis sp. PCC 6803]	0	no quant - weak signal	0	98	IAWSIVVATK	-0.0193146	1374.83	688.422	1374.85	688.431	2	9	12.1.1.1220.3	81.5599					17	4	10.4	3.32	13.01	3.61
19	18.55	18.55	86.8085	gi|16329710	phycobilisome rod-core linker polypeptide; CpcG [Synechocystis sp. PCC 6803]	1	auto	0	98	QLGFPQIVWQNEVR	-0.0435961	1856.96	929.486	1857	929.508	2	10	7.1.1.1927.2	72.9076			0.35921	29.8884	31.15	5.39	2.91	2.24	15.88	3.87
19	18.55	18.55	86.8085	gi|16329710	phycobilisome rod-core linker polypeptide; CpcG [Synechocystis sp. PCC 6803]	0	no quant - weak signal	0	98	QLGFPQIVWQNEVR	0.0018141	1857	929.509	1857	929.508	2	8	7.1.1.1963.3	76.3287					15.99	3.87	7.1	2.83	16.75	4
19	18.55	18.55	86.8085	gi|16329710	phycobilisome rod-core linker polypeptide; CpcG [Synechocystis sp. PCC 6803]	1	auto	2	99	EAGELPFNIK	-0.0272399	1404.76	703.386	1404.79	703.4	2	13	13.1.1.883.2	40.0569	0.617053	14.4095	0.51419	14.779	106.86	10.05	85.92	9.38	77.98	8.89
19	18.55	18.55	86.8085	gi|16329710	phycobilisome rod-core linker polypeptide; CpcG [Synechocystis sp. PCC 6803]	1	auto	2	99	GLLLSNTFR	0.00823632	1163.69	582.851	1163.68	582.846	2	14	8.1.1.1696.2	49.8858	0.605472	14.3282	0.7011	13.2945	110.07	10.2	86.84	9.49	109.52	10.44
19	18.55	18.55	86.8085	gi|16329710	phycobilisome rod-core linker polypeptide; CpcG [Synechocystis sp. PCC 6803]	1	auto	2	99	IAWSIVVATK	-0.013333	1374.83	688.425	1374.85	688.431	2	14	12.1.1.1230.3	82.6674	0.387661	30.2953	0.756118	23.1988	34.07	5.66	17.21	4.36	36.56	5.92
19	18.55	18.55	86.8085	gi|16329710	phycobilisome rod-core linker polypeptide; CpcG [Synechocystis sp. PCC 6803]	1	auto	2	99	QIFFHAFK	0.0042028	1324.76	663.386	1324.75	663.384	2	10	4.1.1.2771.2	59.1529	0.386235	23.2112	0.183678	30.0975	56.43	7.28	28.4	5.48	14.71	4
19	18.55	18.55	86.8085	gi|16329710	phycobilisome rod-core linker polypeptide; CpcG [Synechocystis sp. PCC 6803]	0	no quant - weak signal	2	99	QLGFPQIVWQNEVR	0.0215895	1857.02	929.519	1857	929.508	2	9	7.1.1.1952.2	75.3586					17.02	4	9.38	3.16	10.85	3.32
19	18.55	18.55	86.8085	gi|16329710	phycobilisome rod-core linker polypeptide; CpcG [Synechocystis sp. PCC 6803]	1	auto	2	99	SINPAANTIPK	-0.0147248	1412.81	707.411	1412.82	707.419	2	17	12.1.1.581.2	10.7671	0.253906	6.92361	0.36758	5.54723	920.18	29.34	304.44	18.71	480.03	21.79
19	18.55	18.55	86.8085	gi|16329710	phycobilisome rod-core linker polypeptide; CpcG [Synechocystis sp. PCC 6803]	1	auto	2	99	VSAQNINIEASVPR	-0.0276716	1640.87	821.442	1640.9	821.456	2	13	7.1.1.1664.3	43.8529	0.162523	40.3854	0.204861	32.1657	41.79	6.25	8.85	3.32	12.15	3.46
19	18.55	18.55	86.8085	gi|16329710	phycobilisome rod-core linker polypeptide; CpcG [Synechocystis sp. PCC 6803]	1	auto	0	99	EAGELPFNIK	0.00190502	1404.79	703.401	1404.79	703.4	2	14	11.1.1.1635.3	46.2977	0.920476	13.6915	0.883064	13.5489	95.48	9.54	114.52	10.72	119.66	10.95
19	18.55	18.55	86.8085	gi|16329710	phycobilisome rod-core linker polypeptide; CpcG [Synechocystis sp. PCC 6803]	1	auto	0	99	EAGELPFNIK	0.0213146	1404.81	703.411	1404.79	703.4	2	18	11.1.1.1647.3	47.6277	0.485189	6.97816	0.521268	6.54061	535.21	22.45	338.37	18.87	395.94	19.87
19	18.55	18.55	86.8085	gi|16329710	phycobilisome rod-core linker polypeptide; CpcG [Synechocystis sp. PCC 6803]	1	auto	0	99	EAGELPFNIK	-0.0117672	1404.77	703.394	1404.79	703.4	2	16	11.1.1.1648.3	47.7305	0.56045	7.04495	0.54046	6.88398	475.84	21.19	347.5	18.97	364.98	19.16
19	18.55	18.55	86.8085	gi|16329710	phycobilisome rod-core linker polypeptide; CpcG [Synechocystis sp. PCC 6803]	1	auto	0	99	EAGELPFNIK	-0.0229139	1404.76	703.389	1404.79	703.4	2	14	12.1.1.832.2	38.5439	0.432028	18.2407	0.481399	16.8027	85.07	8.94	47.89	7.14	58.12	7.62
19	18.55	18.55	86.8085	gi|16329710	phycobilisome rod-core linker polypeptide; CpcG [Synechocystis sp. PCC 6803]	1	auto	0	99	EAGELPFNIK	0.0145095	1404.8	703.407	1404.79	703.4	2	14	13.1.1.882.2	39.9544	0.792544	14.2351	0.508687	15.8111	94.76	9.49	97.86	9.9	68.41	8.37
19	18.55	18.55	86.8085	gi|16329710	phycobilisome rod-core linker polypeptide; CpcG [Synechocystis sp. PCC 6803]	1	auto	0	99	GLLLSNTFR	0.0156827	1163.69	582.854	1163.68	582.846	2	13	8.1.1.1706.3	51.0433	0.758807	15.1824	0.549103	16.3471	85.36	9	84.4	9.22	66.52	8.31
19	18.55	18.55	86.8085	gi|16329710	phycobilisome rod-core linker polypeptide; CpcG [Synechocystis sp. PCC 6803]	1	auto	0	99	GLLLSNTFR	-0.0247231	1163.65	582.834	1163.68	582.846	2	12	8.1.1.1707.3	51.1454	0.695874	17.5559	0.840101	16.2295	67.56	8	61.26	7.94	80.55	8.94
19	18.55	18.55	86.8085	gi|16329710	phycobilisome rod-core linker polypeptide; CpcG [Synechocystis sp. PCC 6803]	1	auto	0	99	GLLLSNTFR	-0.02277	1163.66	582.835	1163.68	582.846	2	14	8.1.1.1716.3	52.1497	0.848788	20.5165	0.688023	21.2589	44.15	6.48	48.83	7	43.11	6.63
19	18.55	18.55	86.8085	gi|16329710	phycobilisome rod-core linker polypeptide; CpcG [Synechocystis sp. PCC 6803]	1	auto	0	99	GLLLSNTFR	0.0211049	1163.7	582.857	1163.68	582.846	2	15	9.1.1.1734.2	52.966	0.718107	10.5029	0.701072	10.2859	184.66	13.23	172.79	13.27	183.73	13.56
19	18.55	18.55	86.8085	gi|16329710	phycobilisome rod-core linker polypeptide; CpcG [Synechocystis sp. PCC 6803]	1	auto	0	99	GLLLSNTFR	-0.00819252	1163.67	582.842	1163.68	582.846	2	14	9.1.1.1735.2	53.0681	0.732989	9.51068	0.691482	9.40999	222.55	14.53	212.56	14.7	218.4	14.8
19	18.55	18.55	86.8085	gi|16329710	phycobilisome rod-core linker polypeptide; CpcG [Synechocystis sp. PCC 6803]	1	auto	0	99	GLLLSNTFR	0.011217	1163.69	582.852	1163.68	582.846	2	14	9.1.1.1752.2	54.9577	0.605724	13.7079	0.544654	13.7026	119.59	10.63	94.39	9.85	92.44	9.64
19	18.55	18.55	86.8085	gi|16329710	phycobilisome rod-core linker polypeptide; CpcG [Synechocystis sp. PCC 6803]	1	auto	0	99	GLLLSNTFR	0.0138548	1163.69	582.854	1163.68	582.846	2	15	10.1.1.1633.3	47.9699	0.659426	15.2567	0.665459	14.7797	91.94	9.33	79	9	86.83	9.33
19	18.55	18.55	86.8085	gi|16329710	phycobilisome rod-core linker polypeptide; CpcG [Synechocystis sp. PCC 6803]	1	auto	0	99	GLLLSNTFR	-0.0149542	1163.66	582.839	1163.68	582.846	2	14	10.1.1.1634.3	48.072	0.675797	15.5089	0.670306	15.1268	87.68	9.11	77.21	8.89	83.41	9.17
19	18.55	18.55	86.8085	gi|16329710	phycobilisome rod-core linker polypeptide; CpcG [Synechocystis sp. PCC 6803]	1	auto	0	99	IAWSIVVATK	-0.00286375	1374.84	688.43	1374.85	688.431	2	10	11.1.1.2044.3	91.6062					24.52	4.8	11.11	3.46	9.46	3.16
19	18.55	18.55	86.8085	gi|16329710	phycobilisome rod-core linker polypeptide; CpcG [Synechocystis sp. PCC 6803]	1	auto	0	99	IAWSIVVATK	0.0249689	1374.87	688.444	1374.85	688.431	2	11	11.1.1.2055.3	92.834	0.478384	31.2151			26.55	5	16.55	4.12	4.88	2.45
19	18.55	18.55	86.8085	gi|16329710	phycobilisome rod-core linker polypeptide; CpcG [Synechocystis sp. PCC 6803]	0	no quant - weak signal	0	99	IAWSIVVATK	-0.0122634	1374.84	688.425	1374.85	688.431	2	12	11.1.1.2065.3	93.9429					12.69	3.46	10.67	3.32	13.19	3.61
19	18.55	18.55	86.8085	gi|16329710	phycobilisome rod-core linker polypeptide; CpcG [Synechocystis sp. PCC 6803]	1	auto	0	99	IAWSIVVATK	-0.0110426	1374.84	688.426	1374.85	688.431	2	9	11.1.1.2075.3	95.0519	0.390799	31.7688			29.81	5.29	15.18	4	7.69	2.83
19	18.55	18.55	86.8085	gi|16329710	phycobilisome rod-core linker polypeptide; CpcG [Synechocystis sp. PCC 6803]	1	auto	0	99	IAWSIVVATK	0.0171562	1374.86	688.44	1374.85	688.431	2	10	11.1.1.2087.2	96.3305	0.584085	30.6806			24.36	4.8	18.54	4.36	14.76	3.87
19	18.55	18.55	86.8085	gi|16329710	phycobilisome rod-core linker polypeptide; CpcG [Synechocystis sp. PCC 6803]	0	no quant - weak signal	0	99	IAWSIVVATK	-0.00384033	1374.84	688.429	1374.85	688.431	2	11	11.1.1.2088.2	96.4335					23.39	4.69	13.25	3.74	12.68	3.61
19	18.55	18.55	86.8085	gi|16329710	phycobilisome rod-core linker polypeptide; CpcG [Synechocystis sp. PCC 6803]	1	auto	0	99	IAWSIVVATK	-0.998858	1373.85	687.932	1374.85	688.431	2	11	11.1.1.2099.2	97.6615			0.588285	30.5161	22.41	4.58	8.79	3.16	18.71	4.24
19	18.55	18.55	86.8085	gi|16329710	phycobilisome rod-core linker polypeptide; CpcG [Synechocystis sp. PCC 6803]	0	no quant - weak signal	0	99	IAWSIVVATK	-0.0322544	1374.82	688.415	1374.85	688.431	2	12	12.1.1.1210.2	80.4017					18.08	4.12	10.26	3.32	15.61	3.87
19	18.55	18.55	86.8085	gi|16329710	phycobilisome rod-core linker polypeptide; CpcG [Synechocystis sp. PCC 6803]	1	auto	0	99	IAWSIVVATK	-0.00588651	1374.84	688.428	1374.85	688.431	2	13	12.1.1.1229.3	82.5653	0.498886	29.1912	0.316273	33.209	29.72	5.29	19.32	4.47	13.34	3.74
19	18.55	18.55	86.8085	gi|16329710	phycobilisome rod-core linker polypeptide; CpcG [Synechocystis sp. PCC 6803]	1	auto	0	99	IAWSIVVATK	-0.0284702	1374.82	688.417	1374.85	688.431	2	11	12.1.1.1245.3	84.3366	0.485522	31.9852	0.553078	29.4847	25.48	4.9	16.12	4.12	20	4.47
19	18.55	18.55	86.8085	gi|16329710	phycobilisome rod-core linker polypeptide; CpcG [Synechocystis sp. PCC 6803]	0	no quant - weak signal	0	99	IAWSIVVATK	0.00314695	1374.85	688.433	1374.85	688.431	2	10	12.1.1.1280.3	88.2037					19.2	4.24	8.12	3	11.87	3.46
19	18.55	18.55	86.8085	gi|16329710	phycobilisome rod-core linker polypeptide; CpcG [Synechocystis sp. PCC 6803]	1	auto	0	99	QIFFHAFK	0.00432487	1324.76	663.386	1324.75	663.384	2	10	4.1.1.2762.2	58.1486	0.546619	26.5844	0.476533	26.7629	33.92	5.66	24.16	5	22.94	4.8
19	18.55	18.55	86.8085	gi|16329710	phycobilisome rod-core linker polypeptide; CpcG [Synechocystis sp. PCC 6803]	1	auto	0	99	QIFFHAFK	0.0337442	1324.79	663.401	1324.75	663.384	2	10	4.1.1.2789.2	61.1443	0.479573	26.1601	0.42281	26.156	38.23	6	23.89	5	22.94	4.8
19	18.55	18.55	86.8085	gi|16329710	phycobilisome rod-core linker polypeptide; CpcG [Synechocystis sp. PCC 6803]	1	auto	0	99	QIFFHAFK	0.0183632	1324.77	663.393	1324.75	663.384	2	9	4.1.1.2790.2	61.1954	0.478143	28.7787	0.57679	26.0433	31.86	5.48	19.85	4.58	26.08	5.1
19	18.55	18.55	86.8085	gi|16329710	phycobilisome rod-core linker polypeptide; CpcG [Synechocystis sp. PCC 6803]	1	auto	0	99	SINPAANTIPK	-0.0410927	1412.78	707.398	1412.82	707.419	2	15	12.1.1.582.2	10.8693	0.345214	6.54632	0.392255	5.90258	785.68	27.15	353.42	19.65	437.38	20.93
19	18.55	18.55	86.8085	gi|16329710	phycobilisome rod-core linker polypeptide; CpcG [Synechocystis sp. PCC 6803]	1	auto	0	99	VSAQNINIEASVPR	0.00211358	1640.9	821.457	1640.9	821.456	2	17	7.1.1.1663.3	43.7508	0.219243	34.1593	0.447578	23.6917	43.86	6.4	12.53	3.87	27.86	5.2
19	18.55	18.55	86.8085	gi|16329710	phycobilisome rod-core linker polypeptide; CpcG [Synechocystis sp. PCC 6803]	0	no quant - weak signal	0	99	VSAQNINIEASVPR	-1.05175	1639.85	820.93	1640.9	821.456	2	11	28.1.1.1998.3	48.813					20.3	4.36	7.18	2.83	5.79	2.45
153	2.04	2.04	60.4061	gi|16329721	hypothetical protein slr1908 [Synechocystis sp. PCC 6803]	1	auto	0	97	DVQPTAWAYEALK	0.0194296	1778.96	890.489	1778.94	890.48	2	13	10.1.1.1743.2	60.0911	1.85176	20.2367	1.91705	19.9523	33.76	5.74	81.46	8.94	91.85	9.59
153	2.04	2.04	60.4061	gi|16329721	hypothetical protein slr1908 [Synechocystis sp. PCC 6803]	1	auto	2	99	DVQPTAWAYEALK	0.0101522	1778.95	890.485	1778.94	890.48	2	16	10.1.1.1753.2	61.1977	2.05433	22.5643	1.79298	22.8394	26.46	5.1	70.83	8.31	67.33	8.25
153	2.04	2.04	60.4061	gi|16329721	hypothetical protein slr1908 [Synechocystis sp. PCC 6803]	1	auto	0	99	DVQPTAWAYEALK	-0.00120056	1778.94	890.479	1778.94	890.48	2	15	10.1.1.1754.2	61.2998	1.49216	19.9047	1.2806	20.2304	37.19	6	72.31	8.43	67.59	8.25
106	3.7	3.7	57.1802	gi|16329746	sulfolipid biosynthesis protein; SqdB [Synechocystis sp. PCC 6803]	0	no quant - weak signal	0	75	VEIDHLENPR	-0.00336075	1364.71	683.364	1364.72	683.366	2	8	1.1.1.1566.2	32.6589					2.91	1.73	14.91	3.74	2.2	1.73
106	3.7	3.7	57.1802	gi|16329746	sulfolipid biosynthesis protein; SqdB [Synechocystis sp. PCC 6803]	1	auto	0	78	QFQPDAVVHFGEQR	0.0420457	1800.94	601.322	1800.9	601.308	3	12	14.1.1.734.3	30.246	1.18966	27.7085	1.06657	27.9777	20.83	4.47	32.29	5.66	31.53	5.66
106	3.7	3.7	57.1802	gi|16329746	sulfolipid biosynthesis protein; SqdB [Synechocystis sp. PCC 6803]	1	auto	0	81	QFQPDAVVHFGEQR	0.0181081	1800.92	601.314	1800.9	601.308	3	12	1.1.1.1687.2	45.5958	1.50515	30.8151	1.58574	30.0647	15.49	3.87	30.38	5.48	34.86	5.83
106	3.7	3.7	57.1802	gi|16329746	sulfolipid biosynthesis protein; SqdB [Synechocystis sp. PCC 6803]	0	no quant - weak signal	0	82	VEIDHLENPR	-0.00836572	1364.71	683.362	1364.72	683.366	2	9	1.1.1.1503.3	29.6977					6.38	2.45	3.69	2	7.17	2.65
106	3.7	3.7	57.1802	gi|16329746	sulfolipid biosynthesis protein; SqdB [Synechocystis sp. PCC 6803]	1	auto	1.69897	98	QFQPDAVVHFGEQR	0.0402146	1800.94	601.322	1800.9	601.308	3	13	14.1.1.754.3	32.4592	0.904546	29.3592	1.01178	28.0016	20.99	4.47	24.74	5	30.14	5.48
106	3.7	3.7	57.1802	gi|16329746	sulfolipid biosynthesis protein; SqdB [Synechocystis sp. PCC 6803]	1	auto	0	98	QFQPDAVVHFGEQR	0.0323409	1800.94	601.319	1800.9	601.308	3	13	14.1.1.753.3	32.357			1.41399	31.0489	14.83	3.74	11.06	3.46	29.76	5.39
106	3.7	3.7	57.1802	gi|16329746	sulfolipid biosynthesis protein; SqdB [Synechocystis sp. PCC 6803]	0	no quant - weak signal	2	99	VEIDHLENPR	1.03584	1365.75	683.884	1364.72	683.366	2	11	1.1.1.1536.2	30.7528					7.16	2.65	17.54	4.12	12.64	3.61
140	2.37	2.37	45.935	gi|16329781	dienelactone hydrolase [Synechocystis sp. PCC 6803]	1	auto	2	99	QAPGFEEGYTPEGIEAGR	0.0159414	2050.99	1026.5	2050.97	1026.49	2	16	30.1.1.1640.2	46.0978	0.805921	15.1948	0.965762	14.1866	83.16	8.89	87.33	9.43	113.98	10.63
140	2.37	2.37	45.935	gi|16329781	dienelactone hydrolase [Synechocystis sp. PCC 6803]	1	auto	0	99	QAPGFEEGYTPEGIEAGR	0.0171622	2050.99	1026.5	2050.97	1026.49	2	16	30.1.1.1641.2	46.1999	0.724092	14.2546	0.872743	13.237	100.21	9.75	94.55	9.85	124.12	11.14
198	1.7	1.7	37.4419	gi|16329819	seryl-tRNA synthetase [Synechocystis sp. PCC 6803]	1	auto	0	79	VPVVLQDFLK	0.0378894	1444.93	723.471	1444.89	723.452	2	11	11.1.1.1901.2	75.7158	0.667801	18.2582	0.485976	19.622	63.39	7.75	55.16	7.48	43.72	6.71
198	1.7	1.7	37.4419	gi|16329819	seryl-tRNA synthetase [Synechocystis sp. PCC 6803]	1	auto	1.69897	98	VPVVLQDFLK	-0.00227262	1444.89	723.451	1444.89	723.452	2	11	11.1.1.1881.3	73.5522	0.349771	33.5263	0.525868	27.528	29.84	5.29	13.6	3.87	22.27	4.69
92	4.05	4.05	75.9036	gi|16329820	phycocyanin associated linker protein [Synechocystis sp. PCC 6803]	1	auto	0	86	VFVYEVSGLR	-0.00772172	1311.72	656.869	1311.73	656.873	2	12	8.1.1.1771.3	58.2265	0.202269	21.4662	0.141625	23.1236	116.67	10.44	30.75	6	23.45	5
92	4.05	4.05	75.9036	gi|16329820	phycocyanin associated linker protein [Synechocystis sp. PCC 6803]	0	no quant	0.886057	87	QTDANENSAHDIR	0.00522035	1452.63	727.321	1452.62	727.319	2	8	30.1.1.1435.2	24.7517
92	4.05	4.05	75.9036	gi|16329820	phycocyanin associated linker protein [Synechocystis sp. PCC 6803]	1	auto	1.09691	92	SGSVFIK	0.00488972	1024.62	513.318	1024.62	513.315	2	12	13.1.1.584.2	11.0039	0.25179	7.34875	0.191669	7.6766	810.17	27.53	265.81	17.32	220.38	15.17
92	4.05	4.05	75.9036	gi|16329820	phycocyanin associated linker protein [Synechocystis sp. PCC 6803]	1	auto	0	98	VFVYEVSGLR	-0.0413042	1311.69	656.852	1311.73	656.873	2	11	7.1.1.1814.3	60.4481	0.172365	26.1777	0.109762	29.6354	92.12	9.27	20.69	5	14.35	4
92	4.05	4.05	75.9036	gi|16329820	phycocyanin associated linker protein [Synechocystis sp. PCC 6803]	1	auto	2	99	VFVYEVSGLR	0.00326476	1311.73	656.874	1311.73	656.873	2	13	8.1.1.1770.3	58.1244	0.165737	27.951	0.222296	22.1705	85.71	8.94	18.51	4.8	27.04	5.29
92	4.05	4.05	75.9036	gi|16329820	phycocyanin associated linker protein [Synechocystis sp. PCC 6803]	1	auto	0	99	VFVYEVSGLR	0.00483841	1311.74	656.875	1311.73	656.873	2	12	7.1.1.1803.3	59.2395	0.119482	28.8622	0.142975	22.8866	114.78	10.34	17.87	4.9	23.29	4.9
92	4.05	4.05	75.9036	gi|16329820	phycocyanin associated linker protein [Synechocystis sp. PCC 6803]	1	auto	0	99	VFVYEVSGLR	0.00471634	1311.74	656.875	1311.73	656.873	2	12	7.1.1.1813.3	60.3459	0.0960162	35.2938	0.130577	25.4691	99.83	9.64	12.49	4.24	18.5	4.36
20	17.71	17.71	97.5945	gi|16329821	phycocyanin associated linker protein [Synechocystis sp. PCC 6803]	1	auto	0	70	GAESLLTNGSISVR	-0.00792171	1529.81	765.912	1529.82	765.916	2	13	30.1.1.1715.3	54.4408	0.524489	26.5687	0.557053	25.1886	35	5.74	23.92	5	27.67	5.29
20	17.71	17.71	97.5945	gi|16329821	phycocyanin associated linker protein [Synechocystis sp. PCC 6803]	1	auto	0	72	LGVAPYNESRPVELRPDFSLDDAK	0.054337	2975.61	992.879	2975.56	992.86	3	10	4.1.1.2852.2	68.0047	0.16096	35.1542	0.0735055	48.2928	54.64	7.14	11.46	3.74	5.7	2.65
20	17.71	17.71	97.5945	gi|16329821	phycocyanin associated linker protein [Synechocystis sp. PCC 6803]	1	auto	0	77	LGVAPYNESRPVELRPDFSLDDAK	-0.997947	2974.56	992.528	2975.56	992.86	3	13	3.1.1.1962.3	72.6086	0.187669	17.2019	0.137968	18.0523	195.96	13.53	47.92	7.55	38.37	6.4
20	17.71	17.71	97.5945	gi|16329821	phycocyanin associated linker protein [Synechocystis sp. PCC 6803]	1	auto	0	79	LGVAPYNESRPVELRPDFSLDDAK	0.00439035	2975.56	992.862	2975.56	992.86	3	12	3.1.1.1915.3	67.4171	0.118223	30.1596	0.134621	24.4399	106.2	9.95	16.36	4.69	20.29	4.58
20	17.71	17.71	97.5945	gi|16329821	phycocyanin associated linker protein [Synechocystis sp. PCC 6803]	1	auto	0	80	LGVAPYNESRPVELRPDFSLDDAK	0.0151518	2975.57	992.865	2975.56	992.86	3	9	4.1.1.2851.2	67.9025	0.137152	37.0151	0.203969	27.3929	60.04	7.48	10.73	3.74	17.38	4.24
20	17.71	17.71	97.5945	gi|16329821	phycocyanin associated linker protein [Synechocystis sp. PCC 6803]	1	auto	0	80	PVELRPDFSLDDAK	-0.0338489	1888.98	945.497	1889.01	945.514	2	8	3.1.1.1822.2	57.0678	0.394036	31.3135	0.393282	30.1733	30.87	5.39	15.85	4.12	17.23	4.24
20	17.71	17.71	97.5945	gi|16329821	phycocyanin associated linker protein [Synechocystis sp. PCC 6803]	1	auto	0	81	FLYNNFQTR	0.00571833	1345.7	673.855	1345.69	673.852	2	10	8.1.1.1646.2	44.3531	0.224338	24.663	0.17453	25.4526	80.22	8.66	23.45	5.2	19.87	4.58
20	17.71	17.71	97.5945	gi|16329821	phycocyanin associated linker protein [Synechocystis sp. PCC 6803]	1	auto	0	83	AVIVPFEQLNQTLQQINR	0.000394672	2254.26	1128.13	2254.26	1128.14	2	12	30.1.1.2030.2	89.3112	0.210134	22.7022	0.140112	25.3557	100.58	9.7	27.54	5.66	20	4.69
20	17.71	17.71	97.5945	gi|16329821	phycocyanin associated linker protein [Synechocystis sp. PCC 6803]	1	auto	0	85	LGVAPYNESRPVELRPDFSLDDAK	0.0454067	2975.6	992.876	2975.56	992.86	3	11	3.1.1.1926.3	68.6256	0.0919778	29.5166	0.167558	18.5056	152.44	11.92	18.27	5.2	36.25	6.08
20	17.71	17.71	97.5945	gi|16329821	phycocyanin associated linker protein [Synechocystis sp. PCC 6803]	1	auto	0	86	GAESLLTNGSISVR	0.0504299	1530.83	766.42	1530.78	766.395	2	15	30.1.1.1714.3	54.3386	0.432436	27.219	0.499567	24.7543	38.28	6	21.57	4.8	27.14	5.2
20	17.71	17.71	97.5945	gi|16329821	phycocyanin associated linker protein [Synechocystis sp. PCC 6803]	1	auto	0	87	PVELRPDFSLDDAK	-0.0136739	1889	630.674	1889.01	630.679	3	12	3.1.1.1874.3	62.8721	0.624464	17.8745	0.425785	19.7995	68.76	8.06	55.95	7.55	41.55	6.63
20	17.71	17.71	97.5945	gi|16329821	phycocyanin associated linker protein [Synechocystis sp. PCC 6803]	1	auto	0.920819	88	FLYNNFQTR	0.00488001	1345.69	673.855	1345.69	673.852	2	12	9.1.1.1672.3	46.1573	0.305137	16.2446	0.407534	13.7024	141.95	11.53	56.44	7.94	82.1	9.06
20	17.71	17.71	97.5945	gi|16329821	phycocyanin associated linker protein [Synechocystis sp. PCC 6803]	1	auto	0	91	VIELNYK	-0.00997818	1165.69	583.85	1165.7	583.855	2	12	12.1.1.698.2	23.7069	0.279637	11.6493	0.266477	11.1464	294.75	16.61	107.4	10.95	111.47	10.72
20	17.71	17.71	97.5945	gi|16329821	phycocyanin associated linker protein [Synechocystis sp. PCC 6803]	1	auto	0	94	GAESLLTNGSISVR	-0.0140574	1547.81	774.914	1547.83	774.921	2	13	29.1.1.1714.3	46.0426	0.541198	25.4815	0.393798	27.6739	37.11	5.92	26.17	5.2	20.74	4.69
20	17.71	17.71	97.5945	gi|16329821	phycocyanin associated linker protein [Synechocystis sp. PCC 6803]	1	auto	1.30103	95	VIELNYK	0.0220051	1165.72	583.866	1165.7	583.855	2	12	12.1.1.697.2	23.6047	0.282724	10.2847	0.266971	9.89132	374.81	18.74	138.08	12.41	142.01	12.12
20	17.71	17.71	97.5945	gi|16329821	phycocyanin associated linker protein [Synechocystis sp. PCC 6803]	1	auto	0	95	LGVAPYNESR	-0.019033	1248.64	625.327	1248.66	625.336	2	12	9.1.1.1463.2	26.1739	0.517821	12.71	0.263362	16.0622	152.77	12	103.08	10.3	57.1	8
20	17.71	17.71	97.5945	gi|16329821	phycocyanin associated linker protein [Synechocystis sp. PCC 6803]	1	auto	0	95	PVELRPDFSLDDAK	-0.0459011	1888.97	630.663	1889.01	630.679	3	13	3.1.1.1820.3	56.8976	0.544746	11.7339	0.360052	13.2654	173.86	12.81	123.41	11.27	88.84	9.8
20	17.71	17.71	97.5945	gi|16329821	phycocyanin associated linker protein [Synechocystis sp. PCC 6803]	1	auto	0	95	PVELRPDFSLDDAK	0.0183701	1889.03	630.685	1889.01	630.679	3	13	3.1.1.1862.3	61.5445	0.625857	18.9159	0.436943	20.7389	61.36	7.62	50.04	7.14	38.05	6.32
20	17.71	17.71	97.5945	gi|16329821	phycocyanin associated linker protein [Synechocystis sp. PCC 6803]	1	auto	1.39794	96	LGVAPYNESR	0.00953196	1248.67	625.341	1248.66	625.336	2	13	9.1.1.1462.2	26.0718	0.564992	13.7537	0.440474	14.5907	123.96	10.82	91.26	9.7	77.49	9.06
20	17.71	17.71	97.5945	gi|16329821	phycocyanin associated linker protein [Synechocystis sp. PCC 6803]	1	auto	0	96	GAESLLTNGSISVR	0.00159004	1547.83	774.922	1547.83	774.921	2	13	30.1.1.1692.3	51.9041	0.17335	41.1708	0.406765	26.1922	38.56	6	8.71	3.32	22.26	4.69
20	17.71	17.71	97.5945	gi|16329821	phycocyanin associated linker protein [Synechocystis sp. PCC 6803]	1	auto	0	97	VEITAISAPGYPK	-0.0244008	1632.91	817.462	1632.93	817.474	2	12	9.1.1.1675.3	46.4808	0.111582	35.8418	0.127317	28.7096	80.47	8.66	11.7	4	14.54	3.87
20	17.71	17.71	97.5945	gi|16329821	phycocyanin associated linker protein [Synechocystis sp. PCC 6803]	1	auto	0	98	LGVAPYNESRPVELRPDFSLDDAK	0.00933429	2975.57	992.864	2975.56	992.86	3	14	3.1.1.1925.3	68.5234	0.177542	21.0321	0.169741	19.4572	139.23	11.4	32.21	6.24	33.54	5.92
20	17.71	17.71	97.5945	gi|16329821	phycocyanin associated linker protein [Synechocystis sp. PCC 6803]	1	auto	0	98	LGVAPYNESRPVELRPDFSLDDAK	0.0177573	2975.58	992.866	2975.56	992.86	3	14	3.1.1.1965.2	72.8981	0.15897	17.3817	0.158033	15.6507	229.31	14.63	47.5	7.68	51.43	7.35
20	17.71	17.71	97.5945	gi|16329821	phycocyanin associated linker protein [Synechocystis sp. PCC 6803]	1	auto	0	98	LGVAPYNESRPVELRPDFSLDDAK	-0.0179489	2975.54	992.855	2975.56	992.86	3	14	3.1.1.1966.2	73.0002	0.199767	13.8796	0.166746	13.809	283.63	16.28	73.83	9.33	67.12	8.43
20	17.71	17.71	97.5945	gi|16329821	phycocyanin associated linker protein [Synechocystis sp. PCC 6803]	1	auto	0	98	VEITAISAPGYPK	0.0151507	1632.95	817.481	1632.93	817.474	2	12	9.1.1.1674.3	46.3786	0.091932	46.9439	0.233415	25.2694	61.19	7.55	7.33	3.32	20.27	4.47
20	17.71	17.71	97.5945	gi|16329821	phycocyanin associated linker protein [Synechocystis sp. PCC 6803]	1	auto	0	98	VEITAISAPGYPK	-0.0206479	1632.91	817.463	1632.93	817.474	2	13	11.1.1.1620.2	44.5771	0.336185	14.9096	0.273056	15.3634	153.54	12	67.26	8.54	59.5	7.87
20	17.71	17.71	97.5945	gi|16329821	phycocyanin associated linker protein [Synechocystis sp. PCC 6803]	1	auto	2	99	ALGGTVPFGQASK	0.0124624	1519.87	760.944	1519.86	760.937	2	14	12.1.1.665.3	20.1142	0.121196	22.5618	0.150036	17.5848	184.52	13.11	29.14	6.24	39.29	6.32
20	17.71	17.71	97.5945	gi|16329821	phycocyanin associated linker protein [Synechocystis sp. PCC 6803]	1	auto	2	99	AVIVPFEQLNQTLQQINR	0.0172404	2254.27	1128.14	2254.26	1128.14	2	14	30.1.1.2020.2	88.2022	0.23388	14.3186	0.142322	16.7882	227.79	14.59	69.42	8.89	46.01	7.14
20	17.71	17.71	97.5945	gi|16329821	phycocyanin associated linker protein [Synechocystis sp. PCC 6803]	1	auto	2	99	GAESLLTNGSISVR	-0.0121044	1547.82	774.915	1547.83	774.921	2	13	29.1.1.1724.3	47.1514					22.23	4.58	17.49	4.24	17.43	4.24
20	17.71	17.71	97.5945	gi|16329821	phycocyanin associated linker protein [Synechocystis sp. PCC 6803]	1	auto	2	99	LGVAPYNESRPVELRPDFSLDDAK	0.0292931	2975.59	992.87	2975.56	992.86	3	17	3.1.1.1977.2	74.2259	0.141409	22.7785	0.165891	18.6842	152.23	11.92	28.05	6	35.84	6.08
20	17.71	17.71	97.5945	gi|16329821	phycocyanin associated linker protein [Synechocystis sp. PCC 6803]	1	auto	2	99	PVELRPDFSLDDAK	0.0231309	1889.04	630.686	1889.01	630.679	3	14	3.1.1.1819.3	56.7955	0.386056	13.2362	0.388185	12.7007	175.69	12.85	88.38	9.75	96.79	10.05
20	17.71	17.71	97.5945	gi|16329821	phycocyanin associated linker protein [Synechocystis sp. PCC 6803]	1	auto	2	99	QVLGNDYIMDSER	0.00606191	1683.8	842.905	1683.79	842.902	2	15	30.1.1.1651.3	47.3576	0.323923	20.7288	0.314652	19.9005	82.14	8.77	34.67	6.16	36.68	6.16
20	17.71	17.71	97.5945	gi|16329821	phycocyanin associated linker protein [Synechocystis sp. PCC 6803]	1	auto	2	99	VEITAISAPGYPK	-0.0238218	1632.91	817.462	1632.93	817.474	2	15	11.1.1.1598.2	42.1411	0.218753	15.9509	0.257495	13.7345	197.9	13.6	56.41	8.12	72.32	8.6
20	17.71	17.71	97.5945	gi|16329821	phycocyanin associated linker protein [Synechocystis sp. PCC 6803]	1	auto	0	99	ALGGTVPFGQASK	0.0148712	1519.88	760.945	1519.86	760.937	2	16	11.1.1.1509.3	32.3415	0.15715	21.5469	0.116904	22.3306	150.02	11.83	30.72	6.16	24.89	5.2
20	17.71	17.71	97.5945	gi|16329821	phycocyanin associated linker protein [Synechocystis sp. PCC 6803]	1	auto	0	99	ALGGTVPFGQASK	0.0284213	1519.89	760.952	1519.86	760.937	2	17	11.1.1.1510.3	32.4441	0.185757	17.4809	0.181447	16.11	192.73	13.42	46.65	7.48	49.63	7.21
20	17.71	17.71	97.5945	gi|16329821	phycocyanin associated linker protein [Synechocystis sp. PCC 6803]	1	auto	0	99	ALGGTVPFGQASK	-0.0185444	1519.84	760.928	1519.86	760.937	2	17	12.1.1.666.3	20.2163	0.151322	16.8639	0.217994	12.72	259.36	15.56	51.14	8.06	80.24	9
20	17.71	17.71	97.5945	gi|16329821	phycocyanin associated linker protein [Synechocystis sp. PCC 6803]	1	auto	0	99	AVIVPFEQLNQTLQQINR	0.0160197	2254.27	1128.14	2254.26	1128.14	2	15	30.1.1.2008.2	86.8708	0.249801	31.0191	0.227515	30.5001	45.96	6.56	14.96	4.12	14.84	4
20	17.71	17.71	97.5945	gi|16329821	phycocyanin associated linker protein [Synechocystis sp. PCC 6803]	1	auto	0	99	AVIVPFEQLNQTLQQINR	-0.0372031	2254.22	1128.12	2254.26	1128.14	2	16	30.1.1.2021.2	88.3044	0.194338	16.3665	0.167147	16.0774	209.81	14	53.13	7.94	49.77	7.28
20	17.71	17.71	97.5945	gi|16329821	phycocyanin associated linker protein [Synechocystis sp. PCC 6803]	1	auto	0	99	AVIVPFEQLNQTLQQINR	-0.0381797	2254.22	1128.12	2254.26	1128.14	2	13	30.1.1.2031.2	89.4138	0.329949	24.5755	0.291196	24.5813	57.59	7.35	24.76	5.2	23.8	5
20	17.71	17.71	97.5945	gi|16329821	phycocyanin associated linker protein [Synechocystis sp. PCC 6803]	1	auto	0	99	GAESLLTNGSISVR	0.00439767	1547.83	774.923	1547.83	774.921	2	17	30.1.1.1660.3	48.3623	0.309452	21.8232	0.256334	22.2261	76.83	8.49	30.98	5.83	27.95	5.39
20	17.71	17.71	97.5945	gi|16329821	phycocyanin associated linker protein [Synechocystis sp. PCC 6803]	1	auto	0	99	GAESLLTNGSISVR	-0.0136688	1547.81	774.914	1547.83	774.921	2	16	30.1.1.1661.3	48.4644	0.330719	24.0665	0.271562	24.6964	59.73	7.48	25.74	5.29	23.02	4.9
20	17.71	17.71	97.5945	gi|16329821	phycocyanin associated linker protein [Synechocystis sp. PCC 6803]	1	auto	0	99	GAESLLTNGSISVR	0.010135	1547.84	774.926	1547.83	774.921	2	19	30.1.1.1678.3	50.3549	0.246373	19.6656	0.187142	20.7726	115.44	10.39	37.06	6.48	30.66	5.74
20	17.71	17.71	97.5945	gi|16329821	phycocyanin associated linker protein [Synechocystis sp. PCC 6803]	1	auto	0	99	GAESLLTNGSISVR	-0.0302704	1547.8	774.906	1547.83	774.921	2	20	30.1.1.1679.3	50.4571	0.379128	21.7123	0.340732	21.5691	66.03	7.87	32.62	5.92	31.93	5.74
20	17.71	17.71	97.5945	gi|16329821	phycocyanin associated linker protein [Synechocystis sp. PCC 6803]	1	auto	0	99	LGVAPYNESRPVELRPDFSLDDAK	0.0283356	2975.59	992.87	2975.56	992.86	3	13	4.1.1.2831.3	65.7409	0.173822	31.7477	0.122617	34.2774	62.12	7.62	14.07	4.12	10.81	3.46
20	17.71	17.71	97.5945	gi|16329821	phycocyanin associated linker protein [Synechocystis sp. PCC 6803]	1	auto	0	99	PVELRPDFSLDDAK	-0.0262804	1888.99	945.501	1889.01	945.514	2	10	3.1.1.1821.2	56.9657	0.463043	30.1027	0.516564	27.9034	29.75	5.29	17.95	4.36	21.81	4.69
20	17.71	17.71	97.5945	gi|16329821	phycocyanin associated linker protein [Synechocystis sp. PCC 6803]	1	auto	0	99	PVELRPDFSLDDAK	0.028258	1889.04	630.688	1889.01	630.679	3	14	3.1.1.1831.3	58.1231	0.442771	13.1775	0.375819	13.4889	159.46	12.25	92	9.85	85.05	9.43
20	17.71	17.71	97.5945	gi|16329821	phycocyanin associated linker protein [Synechocystis sp. PCC 6803]	1	auto	0	99	PVELRPDFSLDDAK	-0.027224	1888.99	630.669	1889.01	630.679	3	14	3.1.1.1832.3	58.2252	0.34975	13.177	0.290616	13.5355	190.79	13.38	86.95	9.7	78.69	9.11
20	17.71	17.71	97.5945	gi|16329821	phycocyanin associated linker protein [Synechocystis sp. PCC 6803]	1	auto	0	99	QVLGNDYIMDSER	0.0203442	1683.81	842.912	1683.79	842.902	2	19	30.1.1.1650.3	47.2555	0.217024	22.4395	0.326485	17.5674	101.63	9.75	28.74	5.83	47.09	6.93
20	17.71	17.71	97.5945	gi|16329821	phycocyanin associated linker protein [Synechocystis sp. PCC 6803]	1	auto	0	99	VEITAISAPGYPK	0.00653397	1632.94	817.477	1632.93	817.474	2	16	10.1.1.1607.2	45.0408	0.13047	15.244	0.157411	12.2879	372.16	18.63	63.27	9.11	83.14	9.33
20	17.71	17.71	97.5945	gi|16329821	phycocyanin associated linker protein [Synechocystis sp. PCC 6803]	1	auto	0	99	VEITAISAPGYPK	-0.0328954	1632.9	817.457	1632.93	817.474	2	15	10.1.1.1608.2	45.1429	0.145647	16.4455	0.197897	12.6534	284.06	16.28	53.91	8.31	79.78	9
20	17.71	17.71	97.5945	gi|16329821	phycocyanin associated linker protein [Synechocystis sp. PCC 6803]	1	auto	0	99	VEITAISAPGYPK	0.00352255	1632.94	817.476	1632.93	817.474	2	15	11.1.1.1597.2	42.0389	0.236816	17.0609	0.262728	15.1298	160.38	12.25	49.49	7.55	59.8	7.81
20	17.71	17.71	97.5945	gi|16329821	phycocyanin associated linker protein [Synechocystis sp. PCC 6803]	1	auto	0	99	VEITAISAPGYPK	0.019392	1632.95	817.484	1632.93	817.474	2	16	11.1.1.1609.2	43.3673	0.222973	10.3711	0.239009	9.29569	458.9	20.71	133.33	12.45	155.66	12.65
20	17.71	17.71	97.5945	gi|16329821	phycocyanin associated linker protein [Synechocystis sp. PCC 6803]	1	auto	0	99	VEITAISAPGYPK	0.0373193	1670.93	836.47	1670.89	836.452	2	19	11.1.1.1609.3	43.4184	0.418902	21.7921	0.330814	22.6593	60.64	7.55	33.1	5.92	28.47	5.39
20	17.71	17.71	97.5945	gi|16329821	phycocyanin associated linker protein [Synechocystis sp. PCC 6803]	1	auto	0	99	VEITAISAPGYPK	-0.024188	1632.91	817.462	1632.93	817.474	2	16	11.1.1.1610.2	43.4698	0.155189	11.9186	0.168657	10.262	501.59	21.63	101.43	11.27	120.06	11.18
20	17.71	17.71	97.5945	gi|16329821	phycocyanin associated linker protein [Synechocystis sp. PCC 6803]	1	auto	0	99	VEITAISAPGYPK	0.0185375	1632.95	817.483	1632.93	817.474	2	18	11.1.1.1619.2	44.4749	0.175926	16.6191	0.181915	14.8486	226.01	14.53	51.81	7.94	58.35	7.81
20	17.71	17.71	97.5945	gi|16329821	phycocyanin associated linker protein [Synechocystis sp. PCC 6803]	1	auto	0	99	VEITAISAPGYPK	0.0261974	1632.96	817.487	1632.93	817.474	2	14	12.1.1.767.2	31.3567	0.366642	31.0814	0.331298	30.786	33.03	5.57	15.78	4.12	15.53	4
20	17.71	17.71	97.5945	gi|16329821	phycocyanin associated linker protein [Synechocystis sp. PCC 6803]	1	auto	0	99	VEITAISAPGYPK	0.00214886	1632.94	817.475	1632.93	817.474	2	12	12.1.1.768.2	31.4588	0.165515	40.7284	0.273298	29.5075	40.71	6.16	8.78	3.32	15.79	4
20	17.71	17.71	97.5945	gi|16329821	phycocyanin associated linker protein [Synechocystis sp. PCC 6803]	1	auto	0	99	VEITAISAPGYPK	0.0193613	1632.95	817.484	1632.93	817.474	2	15	12.1.1.777.2	32.4635	0.181469	26.7943	0.331998	18.8137	85.68	8.94	20.26	5	40.37	6.32
20	17.71	17.71	97.5945	gi|16329821	phycocyanin associated linker protein [Synechocystis sp. PCC 6803]	1	auto	0	99	VEITAISAPGYPK	0.0137459	1632.95	817.481	1632.93	817.474	2	15	12.1.1.778.2	32.5656	0.19987	25.4357	0.18076	24.5009	84.55	8.89	22.02	5.1	21.69	4.8
20	17.71	17.71	97.5945	gi|16329821	phycocyanin associated linker protein [Synechocystis sp. PCC 6803]	1	auto	0	99	VEITAISAPGYPK	0.0180248	1632.95	817.483	1632.93	817.474	2	13	13.1.1.846.3	36.0193	0.273058	33.1285	0.311406	29.5432	37.38	5.92	13.3	3.87	16.52	4.12
20	17.71	17.71	97.5945	gi|16329821	phycocyanin associated linker protein [Synechocystis sp. PCC 6803]	1	auto	0	99	VEITAISAPGYPK	-0.0054135	1632.93	817.471	1632.93	817.474	2	12	13.1.1.847.3	36.1215	0.226176	31.5792	0.331688	24.8886	49.2	6.78	14.5	4.12	23.16	4.8
34	13.08	13.25	78.7546	gi|16329822	phycocyanin associated linker protein [Synechocystis sp. PCC 6803]	0	auto - shared MS/MS	0	89	AVALSEVYR	-0.014631	1150.63	576.323	1150.65	576.331	2	14	8.1.1.1556.3	34.4467	0.328586	16.1107	0.41474	14.0247	135.44	11.27	57.99	8	79.72	9
34	13.08	13.25	78.7546	gi|16329822	phycocyanin associated linker protein [Synechocystis sp. PCC 6803]	0	auto - shared MS/MS	0	89	AVALSEVYR	-0.0204905	1150.63	576.32	1150.65	576.331	2	12	8.1.1.1572.3	36.217	0.532004	19.8805	0.371842	21.8186	61.51	7.62	42.64	6.63	32.46	5.83
34	13.08	13.25	78.7546	gi|16329822	phycocyanin associated linker protein [Synechocystis sp. PCC 6803]	1	auto	0	89	FFHSNPQNR	0.00447566	1289.64	645.829	1289.64	645.827	2	9	3.1.1.1497.2	27.0428	0.0378599	78.1295	0.0694269	40.3019	74.19	8.31	3.66	2.83	7.31	2.83
34	13.08	13.25	78.7546	gi|16329822	phycocyanin associated linker protein [Synechocystis sp. PCC 6803]	1	auto	0	90	FFHSNPQNR	-0.00980683	1289.63	645.822	1289.64	645.827	2	9	3.1.1.1521.2	28.132			0.109682	34.127	63.6	7.68	0	4.41	9.9	3.16
34	13.08	13.25	78.7546	gi|16329822	phycocyanin associated linker protein [Synechocystis sp. PCC 6803]	1	auto	0	90	LTSAESLLR	-0.0250785	1132.63	567.323	1132.66	567.336	2	12	8.1.1.1635.3	43.1786	0.223598	17.6626	0.204355	17.0405	157.23	12.12	45.81	7.28	45.6	6.93
34	13.08	13.25	78.7546	gi|16329822	phycocyanin associated linker protein [Synechocystis sp. PCC 6803]	0	auto - shared MS/MS	1.04576	94	FIELNYK	0.0123066	1213.71	607.861	1213.7	607.855	2	11	13.1.1.868.2	38.4042	0.197651	22.3039	0.193752	20.6364	111.32	10.2	28.67	5.83	30.61	5.66
34	13.08	13.25	78.7546	gi|16329822	phycocyanin associated linker protein [Synechocystis sp. PCC 6803]	0	no quant - weak signal	0	96	LGIVAVDEAIPLELR	-0.0888435	1632.86	817.435	1632.95	817.48	2	13	29.1.1.2002.3	77.9685					0	0.13	6.13	2.45	11.56	3.32
34	13.08	13.25	78.7546	gi|16329822	phycocyanin associated linker protein [Synechocystis sp. PCC 6803]	1	auto	1.52288	97	FFHSNPQNR	0.0120442	1289.65	645.833	1289.64	645.827	2	10	3.1.1.1451.2	25.8348	0.168139	33.6479	0.0622966	50.4608	56.78	7.28	12.44	3.87	5.02	2.45
34	13.08	13.25	78.7546	gi|16329822	phycocyanin associated linker protein [Synechocystis sp. PCC 6803]	1	auto	0	97	AVALSEVYR	-0.0296684	1150.62	576.316	1150.65	576.331	2	13	10.1.1.1504.3	33.6863	0.413585	17.5109	0.311644	18.7029	94.69	9.43	51.03	7.35	41.88	6.63
34	13.08	13.25	78.7546	gi|16329822	phycocyanin associated linker protein [Synechocystis sp. PCC 6803]	1	auto	2	99	AVALSEVYR	-0.00169047	1150.65	576.33	1150.65	576.331	2	15	9.1.1.1592.2	37.2544	0.198972	10.0679	0.178484	9.794	541.64	22.49	140.43	12.88	137.2	12.17
34	13.08	13.25	78.7546	gi|16329822	phycocyanin associated linker protein [Synechocystis sp. PCC 6803]	1	auto	2	99	LGIVAVDEAIPLELR	-0.0223542	1751.01	876.512	1751.03	876.523	2	20	30.1.1.1975.2	83.2025	0.096725	22.4575	0.109484	18.3977	243.66	15.07	30.71	6.63	37.86	6.56
34	13.08	13.25	78.7546	gi|16329822	phycocyanin associated linker protein [Synechocystis sp. PCC 6803]	1	auto	2	99	LQVIQGAAPGR	-0.0137995	1252.72	627.369	1252.74	627.376	2	13	8.1.1.1477.3	27.4685	0.211045	35.0391	0.312141	27.8185	42.8	6.32	11.77	3.74	18.96	4.47
34	13.08	13.25	78.7546	gi|16329822	phycocyanin associated linker protein [Synechocystis sp. PCC 6803]	1	auto	2	99	LTSAESLLR	-0.0288088	1132.63	567.322	1132.66	567.336	2	16	9.1.1.1678.2	46.7702	0.282282	13.6498	0.180604	15.6542	211.46	14.07	77.78	9.27	54.2	7.68
34	13.08	13.25	78.7546	gi|16329822	phycocyanin associated linker protein [Synechocystis sp. PCC 6803]	0	no quant - weak signal	2	99	NTASPVYAGSTAESLR	0.0222414	1766.91	884.464	1766.89	884.453	2	11	30.1.1.1521.2	32.9217					18.07	4.12	10.65	3.32	2.81	2
34	13.08	13.25	78.7546	gi|16329822	phycocyanin associated linker protein [Synechocystis sp. PCC 6803]	1	auto	0	99	AVALSEVYR	-0.0333081	1150.61	576.314	1150.65	576.331	2	14	8.1.1.1557.3	34.5488	0.400481	12.4896	0.402121	11.9443	191.61	13.42	99.99	10.34	109.35	10.58
34	13.08	13.25	78.7546	gi|16329822	phycocyanin associated linker protein [Synechocystis sp. PCC 6803]	1	auto	0	99	AVALSEVYR	-0.0165833	1150.63	576.322	1150.65	576.331	2	15	9.1.1.1593.2	37.3565	0.240835	9.36072	0.21283	9.29434	521.77	22.09	163.74	13.67	157.6	13.04
34	13.08	13.25	78.7546	gi|16329822	phycocyanin associated linker protein [Synechocystis sp. PCC 6803]	1	auto	0	99	LGIVAVDEAIPLELR	-0.0335847	1751	876.506	1751.03	876.523	2	20	30.1.1.2002.2	86.2054	0.192242	17.9441	0.127504	20.2461	175.57	12.81	43.98	7.21	31.77	6
34	13.08	13.25	78.7546	gi|16329822	phycocyanin associated linker protein [Synechocystis sp. PCC 6803]	1	auto	0	99	LGIVAVDEAIPLELR	0.0153462	1751.05	876.531	1751.03	876.523	2	15	29.1.1.2005.2	78.2584	0.162749	38.1699	0.12358	39.7655	46.07	6.56	9.77	3.46	8.08	3
34	13.08	13.25	78.7546	gi|16329822	phycocyanin associated linker protein [Synechocystis sp. PCC 6803]	1	auto	0	99	LGIVAVDEAIPLELR	-0.0102878	1751.02	876.518	1751.03	876.523	2	16	29.1.1.2006.2	78.3606	0.438436	29.1395	0.46198	27.5064	32.96	5.57	18.83	4.47	21.61	4.69
34	13.08	13.25	78.7546	gi|16329822	phycocyanin associated linker protein [Synechocystis sp. PCC 6803]	1	auto	0	99	LGIVAVDEAIPLELR	-0.950214	1750.08	876.048	1751.03	876.523	2	18	30.1.1.1964.3	82.0429	0.269757	18.4105	0.129413	24.2113	120.71	10.63	42.43	6.86	22.17	5
34	13.08	13.25	78.7546	gi|16329822	phycocyanin associated linker protein [Synechocystis sp. PCC 6803]	1	auto	0	99	LGIVAVDEAIPLELR	-0.0592196	1750.97	876.493	1751.03	876.523	2	19	30.1.1.1965.3	82.1451	0.169932	21.6587	0.141274	21.5738	137.11	11.31	30.36	6.08	27.49	5.48
34	13.08	13.25	78.7546	gi|16329822	phycocyanin associated linker protein [Synechocystis sp. PCC 6803]	1	auto	0	99	LGIVAVDEAIPLELR	0.0168305	1751.05	876.531	1751.03	876.523	2	19	30.1.1.1974.2	83.1003	0.14223	18.7878	0.0608315	27.2762	218.69	14.28	40.53	7.14	18.88	5
34	13.08	13.25	78.7546	gi|16329822	phycocyanin associated linker protein [Synechocystis sp. PCC 6803]	1	auto	0	99	LGIVAVDEAIPLELR	0.0186615	1751.05	876.532	1751.03	876.523	2	19	30.1.1.1986.3	84.4819	0.155162	14.7641	0.0968536	17.0723	323.67	17.38	65.44	9	44.49	7.21
34	13.08	13.25	78.7546	gi|16329822	phycocyanin associated linker protein [Synechocystis sp. PCC 6803]	1	auto	0	99	LGIVAVDEAIPLELR	-0.0195466	1751.01	876.513	1751.03	876.523	2	20	30.1.1.1987.3	84.5848	0.10376	18.3932	0.0795134	18.3711	330.54	17.55	44.69	7.87	37.3	6.56
34	13.08	13.25	78.7546	gi|16329822	phycocyanin associated linker protein [Synechocystis sp. PCC 6803]	1	auto	0	99	LGIVAVDEAIPLELR	0.00865172	1751.04	876.527	1751.03	876.523	2	16	30.1.1.1992.3	85.1472	0.227316	22.0966	0.35995	16.9217	100.54	9.7	29.78	5.92	51.36	7.14
34	13.08	13.25	78.7546	gi|16329822	phycocyanin associated linker protein [Synechocystis sp. PCC 6803]	1	auto	0	99	LGIVAVDEAIPLELR	-0.0677645	1750.96	876.489	1751.03	876.523	2	19	30.1.1.2003.2	86.3076	0.224687	17.4119	0.161057	18.8505	160.43	12.25	46.97	7.35	36.67	6.32
34	13.08	13.25	78.7546	gi|16329822	phycocyanin associated linker protein [Synechocystis sp. PCC 6803]	1	auto	0	99	LQVIQGAAPGR	-0.0221452	1252.72	627.365	1252.74	627.376	2	13	7.1.1.1503.3	29.0968	0.246802	28.6667	0.23901	27.4957	54.51	7.14	17.53	4.47	18.49	4.47
34	13.08	13.25	78.7546	gi|16329822	phycocyanin associated linker protein [Synechocystis sp. PCC 6803]	1	auto	0	99	LQVIQGAAPGR	-0.0176286	1252.72	627.367	1252.74	627.376	2	11	7.1.1.1504.3	29.199	0.249578	32.9883	0.215446	33.7157	40.62	6.16	13.21	3.87	12.42	3.74
34	13.08	13.25	78.7546	gi|16329822	phycocyanin associated linker protein [Synechocystis sp. PCC 6803]	1	auto	0	99	LQVIQGAAPGR	-0.0347959	1252.7	627.359	1252.74	627.376	2	14	8.1.1.1478.3	27.5706	0.284598	23.3201	0.0770218	43.9717	71.54	8.19	26.53	5.39	7.82	3.32
34	13.08	13.25	78.7546	gi|16329822	phycocyanin associated linker protein [Synechocystis sp. PCC 6803]	1	auto	0	99	LTSAESLLR	0.0187995	1132.68	567.345	1132.66	567.336	2	16	9.1.1.1664.3	45.272	0.220599	10.7104	0.124094	13.2329	430.06	20.05	123.62	11.92	75.74	9.38
34	13.08	13.25	78.7546	gi|16329822	phycocyanin associated linker protein [Synechocystis sp. PCC 6803]	1	auto	0	99	LTSAESLLR	-0.0432133	1132.61	567.314	1132.66	567.336	2	14	9.1.1.1679.2	46.8723	0.273544	15.105	0.146162	19.057	177.31	12.88	63.2	8.37	36.78	6.48
29	14.23	14.43	91.358	gi|16329823	phycocyanin a subunit [Synechocystis sp. PCC 6803]	0	auto - shared MS/MS	0	70	DIGYYLR	0.0125678	1042.57	522.292	1042.56	522.286	2	11	28.1.1.2074.2	57.1701	0.339104	7.15355	0.268198	7.4551	662.17	24.92	292.59	17.8	252.04	16.22
29	14.23	14.43	91.358	gi|16329823	phycocyanin a subunit [Synechocystis sp. PCC 6803]	1	auto	0	70	FPYTTQTQGNNFAADQR	0.0152333	2102.01	701.677	2101.99	701.672	3	12	30.1.1.1605.3	42.2671	0.359521	24.7004	0.35522	23.4707	53.28	7.07	24.96	5.2	26.86	5.2
29	14.23	14.43	91.358	gi|16329823	phycocyanin a subunit [Synechocystis sp. PCC 6803]	0	auto - shared MS/MS	0	71	DIGYYLR	0.00807799	1042.57	522.29	1042.56	522.286	2	11	8.1.1.1706.2	50.9922	0.354928	9.82121	0.289121	10.1059	338.93	17.83	156.75	13	139.07	12
29	14.23	14.43	91.358	gi|16329823	phycocyanin a subunit [Synechocystis sp. PCC 6803]	0	auto - shared MS/MS	0	71	DIGYYLR	-0.0198017	1042.54	522.276	1042.56	522.286	2	10	9.1.1.1741.2	53.732	0.400323	13.0041	0.267904	14.5127	175.64	12.85	91.62	9.85	66.78	8.37
29	14.23	14.43	91.358	gi|16329823	phycocyanin a subunit [Synechocystis sp. PCC 6803]	0	auto - shared MS/MS	0	71	DIGYYLR	0.0111395	1042.57	522.291	1042.56	522.286	2	11	10.1.1.1641.2	48.804	0.393717	8.70498	0.23096	10.3325	396.06	19.29	203.19	14.66	129.82	11.83
29	14.23	14.43	91.358	gi|16329823	phycocyanin a subunit [Synechocystis sp. PCC 6803]	1	auto	0	71	FLSSTELQIAFGR	0.0144402	1611.89	806.952	1611.87	806.944	2	9	30.1.1.2037.2	90.0792	0.457221	23.809	0.426722	23.3087	47.82	6.71	28.49	5.48	28.96	5.39
29	14.23	14.43	91.358	gi|16329823	phycocyanin a subunit [Synechocystis sp. PCC 6803]	1	auto	0	71	TFDLSPSWYVEALK	0.00347674	1943.03	972.523	1943.03	972.521	2	11	10.1.1.1983.3	86.7012	0.497558	22.1217	0.35861	23.8131	52.01	7	33.72	5.92	26.47	5.2
29	14.23	14.43	91.358	gi|16329823	phycocyanin a subunit [Synechocystis sp. PCC 6803]	1	auto	0	72	ALTDNAQSLVNGAAQAVYNK	-0.0252496	2335.21	779.411	2335.24	779.42	3	12	8.1.1.1808.3	62.3292	0.417583	27.4205	0.299694	29.7503	38.3	6	20.84	4.69	16.29	4.12
29	14.23	14.43	91.358	gi|16329823	phycocyanin a subunit [Synechocystis sp. PCC 6803]	0	auto - shared MS/MS	0	72	DIGYYLR	-0.0032747	1042.55	522.284	1042.56	522.286	2	11	8.1.1.1667.3	46.719	0.403727	13.1763	0.296826	14.245	170.3	12.65	89.59	9.75	71.74	8.72
29	14.23	14.43	91.358	gi|16329823	phycocyanin a subunit [Synechocystis sp. PCC 6803]	1	auto	0	72	FLSSTELQIAFGR	0.0315875	1611.91	806.96	1611.87	806.944	2	9	9.1.1.2168.3	101.042	0.272353	34.9981	0.532486	25.4739	34.18	5.66	12.13	3.74	25.83	5
29	14.23	14.43	91.358	gi|16329823	phycocyanin a subunit [Synechocystis sp. PCC 6803]	1	auto	0	72	FPYTTQTQGNNFAADQR	0.00168348	2102	701.673	2101.99	701.672	3	12	30.1.1.1581.3	39.6114	0.447057	17.1038	0.28798	19.3351	93.54	9.38	54.49	7.55	38.23	6.32
29	14.23	14.43	91.358	gi|16329823	phycocyanin a subunit [Synechocystis sp. PCC 6803]	1	auto	0	73	FLSSTELQIAFGR	-0.130139	1611.74	806.879	1611.87	806.944	2	8	28.1.1.2717.2	106.145	0.340714	28.5006	0.277578	29.3018	41.58	6.25	18.46	4.47	16.38	4.12
29	14.23	14.43	91.358	gi|16329823	phycocyanin a subunit [Synechocystis sp. PCC 6803]	1	auto	0	73	FLSSTELQIAFGR	0.0223748	1611.9	806.956	1611.87	806.944	2	10	30.1.1.2190.3	107.11	0.335132	30.5947			36.25	5.83	15.83	4.12	7.55	3
29	14.23	14.43	91.358	gi|16329823	phycocyanin a subunit [Synechocystis sp. PCC 6803]	1	auto	0	73	TFDLSPSWYVEALK	-0.0265242	1943	972.508	1943.03	972.521	2	12	13.1.1.1183.2	73.2727	0.295276	16.9272	0.203716	18.535	132.37	11.14	50.93	7.48	38.27	6.32
29	14.23	14.43	91.358	gi|16329823	phycocyanin a subunit [Synechocystis sp. PCC 6803]	1	auto	0	74	FLSSTELQIAFGR	0.0230592	1611.9	806.956	1611.87	806.944	2	8	28.1.1.2680.3	102.706					28.94	5.2	5.75	2.65	0	0.97
29	14.23	14.43	91.358	gi|16329823	phycocyanin a subunit [Synechocystis sp. PCC 6803]	1	auto	0	74	FPYTTQTQGNNFAADQR	-0.00287834	2101.99	1052	2101.99	1052	2	10	29.1.1.1632.3	36.9546	0.388989	17.4691	0.191917	22.2303	99.02	9.64	50.19	7.28	26.97	5.39
29	14.23	14.43	91.358	gi|16329823	phycocyanin a subunit [Synechocystis sp. PCC 6803]	0	no quant - weak signal	0	74	TFDLSPSWYVEALK	-0.938188	1942.09	972.052	1943.03	972.521	2	9	10.1.1.2179.2	108.338					26.79	5	5.64	2.65	6.96	2.65
29	14.23	14.43	91.358	gi|16329823	phycocyanin a subunit [Synechocystis sp. PCC 6803]	1	auto	0	75	TFDLSPSWYVEALK	-0.034337	1942.99	972.504	1943.03	972.521	2	12	13.1.1.1193.2	74.3797	0.301137	18.7049	0.223607	19.8315	106.73	10	41.88	6.78	33.87	5.92
29	14.23	14.43	91.358	gi|16329823	phycocyanin a subunit [Synechocystis sp. PCC 6803]	1	auto	0	76	ALTDNAQSLVNGAAQAVYNK	-0.0342937	2480.29	827.77	2480.32	827.782	3	13	1.1.1.1629.2	39.1782	0.599487	23.9293	0.262883	31.4745	39.16	6.08	30.59	5.57	14.61	4
29	14.23	14.43	91.358	gi|16329823	phycocyanin a subunit [Synechocystis sp. PCC 6803]	0	auto - shared MS/MS	0	76	DIGYYLR	0.0100053	1042.57	522.291	1042.56	522.286	2	11	27.1.1.2597.2	58.8226	0.271963	16.4041	0.121015	22.6011	150.63	11.87	53.38	7.68	25.87	5.48
29	14.23	14.43	91.358	gi|16329823	phycocyanin a subunit [Synechocystis sp. PCC 6803]	0	auto - shared MS/MS	0	76	FLSSTELQIAFGR	0.00706799	1611.88	806.948	1611.87	806.944	2	8	28.1.1.2677.2	102.416	0.288664	30.9753	0.291262	28.881	40.57	6.16	15.26	4.12	16.77	4.12
29	14.23	14.43	91.358	gi|16329823	phycocyanin a subunit [Synechocystis sp. PCC 6803]	0	no quant - weak signal	0	77	ALTDNAQSLVNGAAQAVYNK	0.0971134	2336.32	1169.17	2336.22	1169.12	2	7	26.1.1.2458.2	50.5619					7.54	2.65	0	0.48	0	0.13
29	14.23	14.43	91.358	gi|16329823	phycocyanin a subunit [Synechocystis sp. PCC 6803]	0	auto - shared MS/MS	0	77	DIGYYLR	0.0136462	1042.57	522.293	1042.56	522.286	2	11	9.1.1.1695.3	48.6938	0.40842	10.544	0.325093	10.9777	263.93	15.75	140.46	12.21	121.77	11.22
29	14.23	14.43	91.358	gi|16329823	phycocyanin a subunit [Synechocystis sp. PCC 6803]	1	auto	0	77	TFDLSPSWYVEALK	0.0195233	1943.05	972.531	1943.03	972.521	2	12	8.1.1.1964.3	79.5909	0.322696	17.5442	0.192747	20.4967	114.13	10.34	47.99	7.21	31.22	5.74
29	14.23	14.43	91.358	gi|16329823	phycocyanin a subunit [Synechocystis sp. PCC 6803]	1	auto	0	78	FLSSTELQIAFGR	-0.0362192	1611.84	806.926	1611.87	806.944	2	12	30.1.1.2071.2	93.8503	0.280849	22.6622	0.310644	20.4126	77.96	8.54	28.53	5.66	34.37	5.92
29	14.23	14.43	91.358	gi|16329823	phycocyanin a subunit [Synechocystis sp. PCC 6803]	1	auto	0	78	TFDLSPSWYVEALK	0.0166182	1943.05	972.53	1943.03	972.521	2	12	12.1.1.1085.2	66.5677	0.263016	18.0758	0.154103	21.3282	128.21	10.95	43.94	7	28.04	5.48
29	14.23	14.43	91.358	gi|16329823	phycocyanin a subunit [Synechocystis sp. PCC 6803]	0	auto - shared MS/MS	0	79	DIGYYLR	0.0233264	1042.58	522.297	1042.56	522.286	2	11	11.1.1.1633.3	46.0764	0.356239	11.1873	0.323788	11.0156	261.12	15.65	121.21	11.45	119.99	11.09
29	14.23	14.43	91.358	gi|16329823	phycocyanin a subunit [Synechocystis sp. PCC 6803]	1	auto	0	79	TFDLSPSWYVEALK	0.0086589	1943.04	972.526	1943.03	972.521	2	12	8.1.1.1954.3	78.4844	0.248815	16.8964	0.125166	21.5069	153.91	12	49.9	7.48	27.34	5.48
29	14.23	14.43	91.358	gi|16329823	phycocyanin a subunit [Synechocystis sp. PCC 6803]	0	auto - shared MS/MS	0	80	DIGYYLR	-0.0136948	1042.54	522.279	1042.56	522.286	2	11	7.1.1.1710.2	48.8907	0.322662	13.4823	0.255454	14.0571	194.13	13.49	81.62	9.43	70.38	8.6
29	14.23	14.43	91.358	gi|16329823	phycocyanin a subunit [Synechocystis sp. PCC 6803]	1	auto	0	80	FLSSTELQIAFGR	0.0238396	1611.9	806.956	1611.87	806.944	2	10	30.1.1.2094.2	96.4099	0.28574	25.3135	0.180844	29.1481	60.86	7.55	22.66	5	15.62	4.12
29	14.23	14.43	91.358	gi|16329823	phycocyanin a subunit [Synechocystis sp. PCC 6803]	1	auto	0	80	TFDLSPSWYVEALK	0.725429	1943.75	972.884	1943.03	972.521	2	14	7.1.1.2014.3	81.7597	0.237682	24.7496	0.244404	22.6575	75.91	8.43	23.51	5.2	26.33	5.2
29	14.23	14.43	91.358	gi|16329823	phycocyanin a subunit [Synechocystis sp. PCC 6803]	1	auto	0	80	TFDLSPSWYVEALK	-0.0161352	1943.01	972.513	1943.03	972.521	2	9	9.1.1.2133.3	97.1613	0.468589	32.0818			25.5	4.9	15.57	4	3.77	2.24
29	14.23	14.43	91.358	gi|16329823	phycocyanin a subunit [Synechocystis sp. PCC 6803]	0	auto - shared MS/MS	0	81	DIGYYLR	0.0171211	1042.57	522.294	1042.56	522.286	2	11	10.1.1.1617.3	46.1984	0.434261	10.2297	0.356912	10.5361	268	15.87	151.65	12.65	135.75	11.83
29	14.23	14.43	91.358	gi|16329823	phycocyanin a subunit [Synechocystis sp. PCC 6803]	0	auto - shared MS/MS	0	81	DIGYYLR	0.0141547	1042.57	522.293	1042.56	522.286	2	11	28.1.1.2097.2	59.5018	0.28461	11.532	0.295372	10.6554	296.88	16.67	110.1	11.09	124.45	11.27
29	14.23	14.43	91.358	gi|16329823	phycocyanin a subunit [Synechocystis sp. PCC 6803]	0	no quant - weak signal	0	81	TFDLSPSWYVEALK	-0.0431133	1942.99	972.5	1943.03	972.521	2	9	9.1.1.2248.3	108.89					25.67	4.9	7.71	3	12.21	3.46
29	14.23	14.43	91.358	gi|16329823	phycocyanin a subunit [Synechocystis sp. PCC 6803]	1	auto	0	82	TFDLSPSWYVEALK	-0.0156598	1943.01	972.514	1943.03	972.521	2	11	7.1.1.2006.3	80.8746	0.21707	26.0277	0.112442	32.6473	73.82	8.31	20.88	4.9	11.78	3.61
29	14.23	14.43	91.358	gi|16329823	phycocyanin a subunit [Synechocystis sp. PCC 6803]	1	auto	0	82	TFDLSPSWYVEALK	0.000222474	1943.03	972.522	1943.03	972.521	2	10	9.1.1.2063.3	89.4154	0.269354	26.4838	0.192736	28.5799	58.75	7.42	20.62	4.8	16.07	4.12
29	14.23	14.43	91.358	gi|16329823	phycocyanin a subunit [Synechocystis sp. PCC 6803]	0	auto - shared MS/MS	0	83	DIGYYLR	0.0432075	1042.6	522.307	1042.56	522.286	2	11	28.1.1.2107.2	60.506	0.301131	15.7645	0.241413	16.2919	150.49	11.87	59.05	8.06	51.56	7.35
29	14.23	14.43	91.358	gi|16329823	phycocyanin a subunit [Synechocystis sp. PCC 6803]	1	auto	0	83	FLSSTELQIAFGR	0.0318483	1611.91	806.96	1611.87	806.944	2	7	28.1.1.2589.2	96.883	0.632695	29.7754			24.32	4.8	20.05	4.47	1.28	1.73
29	14.23	14.43	91.358	gi|16329823	phycocyanin a subunit [Synechocystis sp. PCC 6803]	1	auto	0	83	TFDLSPSWYVEALK	-2.02287	1941.01	971.51	1943.03	972.521	2	13	12.1.1.1086.2	66.67	0.355753	14.236	0.168034	18.4554	159.85	12.25	74.1	8.89	38.12	6.4
29	14.23	14.43	91.358	gi|16329823	phycocyanin a subunit [Synechocystis sp. PCC 6803]	1	auto	0	83	TFDLSPSWYVEALK	0.0224276	1943.05	972.533	1943.03	972.521	2	12	13.1.1.1182.2	73.1701	0.177035	23.1146	0.240889	18.3612	116.74	10.44	26.93	5.74	39.91	6.4
29	14.23	14.43	91.358	gi|16329823	phycocyanin a subunit [Synechocystis sp. PCC 6803]	1	auto	0	83	TFDLSPSWYVEALK	-0.0111082	1943.02	972.516	1943.03	972.521	2	12	30.1.1.2012.2	87.3141	0.286891	18.5931	0.254941	18.2544	113.18	10.3	42.31	6.86	40.95	6.48
29	14.23	14.43	91.358	gi|16329823	phycocyanin a subunit [Synechocystis sp. PCC 6803]	1	auto	0	83	TPLTEAVSTADSQGR	0.00592542	1675.86	838.935	1675.85	838.932	2	12	30.1.1.1513.2	32.0365	0.281857	19.1573	0.228928	19.4947	107.85	10.05	39.61	6.63	35.04	6
29	14.23	14.43	91.358	gi|16329823	phycocyanin a subunit [Synechocystis sp. PCC 6803]	1	auto	0	83	TPLTEAVSTADSQGR	0.00739027	1675.86	838.936	1675.85	838.932	2	12	30.1.1.1555.3	36.7344	0.372835	25.0509	0.273769	26.7574	50.06	6.86	24.32	5.1	19.45	4.47
29	14.23	14.43	91.358	gi|16329823	phycocyanin a subunit [Synechocystis sp. PCC 6803]	1	auto	0	84	FPYTTQTQGNNFAADQR	-0.0296672	2246.07	749.696	2246.1	749.706	3	13	1.1.1.1591.2	34.9738	0.386851	18.4745	0.278225	20.0354	89.45	9.17	45.09	6.93	35.32	6.08
29	14.23	14.43	91.358	gi|16329823	phycocyanin a subunit [Synechocystis sp. PCC 6803]	1	auto	0.823909	85	DEANSYLDYAINALS	0.00342991	1945.95	973.985	1945.95	973.983	2	13	8.1.1.1941.2	76.9865	0.481089	25.85	0.555232	23.7306	39.29	6.08	24.63	5.1	30.96	5.57
29	14.23	14.43	91.358	gi|16329823	phycocyanin a subunit [Synechocystis sp. PCC 6803]	1	auto	0	85	FLSSTELQIAFGR	-0.152723	1611.72	806.868	1611.87	806.944	2	9	28.1.1.2607.2	97.7683	0.335361	31.542			34.12	5.66	14.91	4	7.18	2.83
29	14.23	14.43	91.358	gi|16329823	phycocyanin a subunit [Synechocystis sp. PCC 6803]	1	auto	0	85	TFDLSPSWYVEALK	0.0210551	1943.05	972.532	1943.03	972.521	2	12	10.1.1.1955.3	83.603	0.30164	16.4008	0.329609	14.8714	139.83	11.45	54.96	7.81	65.41	8.12
29	14.23	14.43	91.358	gi|16329823	phycocyanin a subunit [Synechocystis sp. PCC 6803]	1	auto	0	86	TFDLSPSWYVEALK	0.0207172	1943.05	972.532	1943.03	972.521	2	12	7.1.1.2015.2	81.8277	0.250353	21.5004	0.180822	22.7564	95.12	9.43	31.03	5.92	24.41	5
29	14.23	14.43	91.358	gi|16329823	phycocyanin a subunit [Synechocystis sp. PCC 6803]	0	auto - shared MS/MS	0	87	DIGYYLR	0.0150097	1042.57	522.293	1042.56	522.286	2	11	27.1.1.2621.2	59.8269	0.324254	12.0806	0.258285	12.5154	241.08	15.03	101.86	10.54	88.37	9.59
29	14.23	14.43	91.358	gi|16329823	phycocyanin a subunit [Synechocystis sp. PCC 6803]	1	auto	0	87	FLSSTELQIAFGR	0.0231813	1611.9	806.956	1611.87	806.944	2	8	28.1.1.2550.3	94.7038	0.41257	32.9504			26.6	5	14.3	3.87	7.42	2.83
29	14.23	14.43	91.358	gi|16329823	phycocyanin a subunit [Synechocystis sp. PCC 6803]	1	auto	0	87	FLSSTELQIAFGR	-0.0271118	1611.85	806.931	1611.87	806.944	2	9	28.1.1.2733.3	107.864	0.149158	40.5812	0.13194	38.3878	45.02	6.48	8.75	3.32	8.43	3
29	14.23	14.43	91.358	gi|16329823	phycocyanin a subunit [Synechocystis sp. PCC 6803]	1	auto	0	87	TFDLSPSWYVEALK	-0.0144627	2087.12	696.713	2087.13	696.717	3	13	1.1.1.1934.3	72.986	0.441802	15.4898	0.238719	18.9572	114.82	10.39	66.1	8.31	38.9	6.48
29	14.23	14.43	91.358	gi|16329823	phycocyanin a subunit [Synechocystis sp. PCC 6803]	1	auto	0	87	TFDLSPSWYVEALK	0.00274949	2087.13	696.718	2087.13	696.717	3	13	1.1.1.1957.3	75.5224	0.365082	12.6058	0.306085	12.8195	201.36	13.75	95.79	10.15	87.47	9.49
29	14.23	14.43	91.358	gi|16329823	phycocyanin a subunit [Synechocystis sp. PCC 6803]	1	auto	0	87	TPLTEAVSTADSQGR	0.00199774	1675.85	838.933	1675.85	838.932	2	12	10.1.1.1508.2	34.0779	0.415213	19.5491	0.245507	22.9891	75.54	8.43	40.87	6.56	26.32	5.29
29	14.23	14.43	91.358	gi|16329823	phycocyanin a subunit [Synechocystis sp. PCC 6803]	1	auto	0	88	ALTDNAQSLVNGAAQAVYNK	3.01213	2338.25	780.424	2335.24	779.42	3	13	12.1.1.969.2	53.7255	0.436975	18.8134	0.294279	20.8386	78.68	8.6	44.8	6.86	32.86	5.83
29	14.23	14.43	91.358	gi|16329823	phycocyanin a subunit [Synechocystis sp. PCC 6803]	0	auto - shared MS/MS	0	88	DIGYYLR	0.00683046	1042.56	522.289	1042.56	522.286	2	11	28.1.1.2065.2	56.1659	0.36465	10.1237	0.230367	11.642	311.1	17.09	147.82	12.57	101.71	10.44
29	14.23	14.43	91.358	gi|16329823	phycocyanin a subunit [Synechocystis sp. PCC 6803]	1	auto	0	88	TFDLSPSWYVEALK	0.00952452	2087.14	696.721	2087.13	696.717	3	13	1.1.1.1917.3	71.0964	0.41071	13.0501	0.302439	13.9825	171.31	12.69	91.68	9.85	73.53	8.72
29	14.23	14.43	91.358	gi|16329823	phycocyanin a subunit [Synechocystis sp. PCC 6803]	1	auto	0	88	TFDLSPSWYVEALK	-1.00309	1942.03	972.02	1943.03	972.521	2	10	9.1.1.2220.2	106.541	0.249575	35.4321	0.213564	35.0628	35.27	5.74	11.47	3.61	10.69	3.32
29	14.23	14.43	91.358	gi|16329823	phycocyanin a subunit [Synechocystis sp. PCC 6803]	0	auto - shared MS/MS	0	89	DIGYYLR	0.0192817	1042.58	522.295	1042.56	522.286	2	11	27.1.1.2574.3	57.7675	0.247345	17.079	0.22143	16.6672	152.87	11.96	49.27	7.48	48.04	7.07
29	14.23	14.43	91.358	gi|16329823	phycocyanin a subunit [Synechocystis sp. PCC 6803]	1	auto	0	90	FLSSTELQIAFGR	0.0287966	1611.9	806.959	1611.87	806.944	2	8	28.1.1.2686.2	103.318	0.38765	29.4988	0.352311	29.1406	35.14	5.74	17.75	4.36	17.57	4.24
29	14.23	14.43	91.358	gi|16329823	phycocyanin a subunit [Synechocystis sp. PCC 6803]	1	auto	0	90	FLSSTELQIAFGR	0.014196	1611.89	806.952	1611.87	806.944	2	9	30.1.1.2181.2	106.051			0.316495	33.1002	28.92	5.2	6.38	2.83	12.99	3.61
29	14.23	14.43	91.358	gi|16329823	phycocyanin a subunit [Synechocystis sp. PCC 6803]	1	auto	0	90	FPYTTQTQGNNFAADQR	0.985376	2102.98	1052.5	2101.99	1052	2	13	29.1.1.1641.2	37.9087	0.253277	11.2712	0.174904	12.2771	342.03	17.89	112.88	11.27	84.9	9.43
29	14.23	14.43	91.358	gi|16329823	phycocyanin a subunit [Synechocystis sp. PCC 6803]	1	auto	0	90	TFDLSPSWYVEALK	-0.0554791	2087.07	696.699	2087.13	696.717	3	13	1.1.1.1935.3	73.0881	0.408376	15.3345	0.274151	17.1112	124.5	10.82	66.25	8.37	48.44	7.14
29	14.23	14.43	91.358	gi|16329823	phycocyanin a subunit [Synechocystis sp. PCC 6803]	0	auto - shared MS/MS	0	91	DIGYYLR	0.0160192	1042.57	522.294	1042.56	522.286	2	11	26.1.1.2603.2	56.5363	0.394296	12.4151	0.246894	14.2455	194.81	13.53	100.09	10.3	68.26	8.49
29	14.23	14.43	91.358	gi|16329823	phycocyanin a subunit [Synechocystis sp. PCC 6803]	1	auto	0	91	FLSSTELQIAFGR	0.00267344	1611.88	806.946	1611.87	806.944	2	9	28.1.1.2664.2	101.293	0.194613	35.562			43.89	6.4	11.13	3.61	4	2.24
29	14.23	14.43	91.358	gi|16329823	phycocyanin a subunit [Synechocystis sp. PCC 6803]	1	auto	0	91	QANAGLQAAK	-0.0134983	1258.71	630.362	1258.72	630.369	2	12	14.1.1.552.2	10.1595	0.497908	13.0726	0.339913	14.4649	148.63	11.83	96.43	10	71.7	8.66
29	14.23	14.43	91.358	gi|16329823	phycocyanin a subunit [Synechocystis sp. PCC 6803]	1	auto	0	91	TFDLSPSWYVEALK	2.0403	1945.07	973.542	1943.03	972.521	2	11	9.1.1.2078.3	91.0836	0.186842	34.793	0.152975	34.661	48.18	6.71	11.73	3.74	10.46	3.32
29	14.23	14.43	91.358	gi|16329823	phycocyanin a subunit [Synechocystis sp. PCC 6803]	1	auto	0	92	TFDLSPSWYVEALK	0.0157391	1943.04	972.529	1943.03	972.521	2	10	8.1.1.1988.3	82.2464	0.334159	26.9568	0.178258	33.5352	46.92	6.63	20.43	4.69	11.87	3.61
29	14.23	14.43	91.358	gi|16329823	phycocyanin a subunit [Synechocystis sp. PCC 6803]	1	auto	0	93	ALTDNAQSLVNGAAQAVYNK	-0.0154117	2482.28	828.433	2482.29	828.438	3	14	1.1.1.1625.2	38.7356	0.469912	25.8984	0.27156	30.5994	39.31	6.08	24.07	5	15.15	4
29	14.23	14.43	91.358	gi|16329823	phycocyanin a subunit [Synechocystis sp. PCC 6803]	0	auto - shared MS/MS	0	93	DIGYYLR	0.012062	1042.57	522.292	1042.56	522.286	2	12	7.1.1.1709.2	48.7885	0.41665	14.0332	0.20737	17.892	145.77	11.7	79.14	9.11	42.9	6.86
29	14.23	14.43	91.358	gi|16329823	phycocyanin a subunit [Synechocystis sp. PCC 6803]	0	auto - shared MS/MS	0	93	DIGYYLR	0.0142593	1042.57	522.293	1042.56	522.286	2	12	7.1.1.1741.2	52.3286	0.341261	6.37589	0.235038	7.02947	827.39	27.86	367.92	19.92	275.99	17.03
29	14.23	14.43	91.358	gi|16329823	phycocyanin a subunit [Synechocystis sp. PCC 6803]	0	auto - shared MS/MS	0	93	DIGYYLR	0.0089325	1042.57	522.29	1042.56	522.286	2	12	8.1.1.1686.2	48.7794	0.320611	5.15985	0.256588	5.3295	1333.54	35.36	557.11	24.66	485.61	22.45
29	14.23	14.43	91.358	gi|16329823	phycocyanin a subunit [Synechocystis sp. PCC 6803]	0	auto - shared MS/MS	0	93	DIGYYLR	0.00930615	1042.57	522.29	1042.56	522.286	2	12	26.1.1.2551.2	54.4257	0.363824	19.0722	0.153634	26.7142	87.37	9.06	41.42	6.63	19.05	4.69
29	14.23	14.43	91.358	gi|16329823	phycocyanin a subunit [Synechocystis sp. PCC 6803]	1	auto	0	93	FPYTTQTQGNNFAADQR	0.011858	2102.99	1052.5	2102.98	1052.5	2	13	29.1.1.1679.3	42.172	0.258219	14.3891	0.129034	18.3256	205.16	13.86	69.03	8.77	37.57	6.4
29	14.23	14.43	91.358	gi|16329823	phycocyanin a subunit [Synechocystis sp. PCC 6803]	1	auto	0	93	FPYTTQTQGNNFAADQR	0.0211882	2103	1052.51	2102.98	1052.5	2	13	30.1.1.1590.3	40.6158	0.308703	14.2163	0.172561	17.2658	180.36	13	72.55	8.89	44.17	6.93
29	14.23	14.43	91.358	gi|16329823	phycocyanin a subunit [Synechocystis sp. PCC 6803]	1	auto	0	93	TFDLSPSWYVEALK	-0.0137067	1943.01	972.515	1943.03	972.521	2	10	7.1.1.2036.3	84.0913	0.185045	30.1543	0.212508	25.6478	65.32	7.81	15.75	4.36	19.7	4.47
29	14.23	14.43	91.358	gi|16329823	phycocyanin a subunit [Synechocystis sp. PCC 6803]	1	auto	0	93	TFDLSPSWYVEALK	0.0218293	1943.05	972.532	1943.03	972.521	2	11	9.1.1.2088.2	92.139	0.528886	26.7763	0.266776	33.5441	33.94	5.66	23.39	4.9	12.85	3.74
29	14.23	14.43	91.358	gi|16329823	phycocyanin a subunit [Synechocystis sp. PCC 6803]	0	no quant - weak signal	0	93	TFDLSPSWYVEALK	-1.01298	1942.02	972.015	1943.03	972.521	2	9	9.1.1.2333.2	112.244					13.9	3.61	4.4	2.24	4.04	2
29	14.23	14.43	91.358	gi|16329823	phycocyanin a subunit [Synechocystis sp. PCC 6803]	0	no quant - weak signal	0	93	TFDLSPSWYVEALK	-1.03495	1941.99	972.004	1943.03	972.521	2	9	9.1.1.2374.2	113.895					22.64	4.58	0	1.59	4.39	2
29	14.23	14.43	91.358	gi|16329823	phycocyanin a subunit [Synechocystis sp. PCC 6803]	0	auto - shared MS/MS	0	94	DIGYYLR	0.00540036	1042.56	522.288	1042.56	522.286	2	11	26.1.1.2604.2	56.6384	0.350017	13.1082	0.225655	14.8669	191.85	13.42	87.5	9.7	61.44	8.06
29	14.23	14.43	91.358	gi|16329823	phycocyanin a subunit [Synechocystis sp. PCC 6803]	0	auto - shared MS/MS	0	94	DIGYYLR	0.00365823	1042.56	522.288	1042.56	522.286	2	11	27.1.1.2530.2	56.0997	0.299804	21.553	0.272659	20.9923	81.12	8.72	31.69	5.92	31.39	5.66
29	14.23	14.43	91.358	gi|16329823	phycocyanin a subunit [Synechocystis sp. PCC 6803]	0	auto - shared MS/MS	0	94	DIGYYLR	0.0106146	1042.57	522.291	1042.56	522.286	2	12	28.1.1.2064.2	56.0637	0.370835	10.807	0.240564	12.2715	269.53	15.91	130.24	11.79	92.02	9.9
29	14.23	14.43	91.358	gi|16329823	phycocyanin a subunit [Synechocystis sp. PCC 6803]	1	auto	0	94	FLSSTELQIAFGR	0.02428	1611.9	806.957	1611.87	806.944	2	9	28.1.1.2687.2	103.421			0.167739	38.1255	36.42	5.83	8.21	3.16	8.67	3
29	14.23	14.43	91.358	gi|16329823	phycocyanin a subunit [Synechocystis sp. PCC 6803]	1	auto	0	94	TFDLSPSWYVEALK	-0.00356177	1943.02	972.52	1943.03	972.521	2	13	9.1.1.2029.3	85.6533	0.296744	17.6642	0.154161	22.2446	120.62	10.63	46.64	7.14	26.39	5.39
29	14.23	14.43	91.358	gi|16329823	phycocyanin a subunit [Synechocystis sp. PCC 6803]	1	auto	0	94	TFDLSPSWYVEALK	-0.0449859	1942.98	972.499	1943.03	972.521	2	13	10.1.1.1956.3	83.7051	0.292717	17.302	0.236139	17.8148	128.1	10.95	48.86	7.35	42.93	6.71
29	14.23	14.43	91.358	gi|16329823	phycocyanin a subunit [Synechocystis sp. PCC 6803]	0	no quant - weak signal	0	94	TPLTEAVSTADSQGR	0.0140643	1675.86	838.939	1675.85	838.932	2	8	27.1.1.2214.3	42.7561					11.58	3.32	11.94	3.46	9.81	3.16
29	14.23	14.43	91.358	gi|16329823	phycocyanin a subunit [Synechocystis sp. PCC 6803]	0	auto - shared MS/MS	1.09691	95	DIGYYLR	0.022438	1042.58	522.297	1042.56	522.286	2	12	7.1.1.1755.2	53.8775	0.376318	11.049	0.288371	11.6349	255.61	15.49	125.34	11.58	104.61	10.39
29	14.23	14.43	91.358	gi|16329823	phycocyanin a subunit [Synechocystis sp. PCC 6803]	1	auto	0	95	ALTDNAQSLVNGAAQAVYNK	-0.00858676	2335.23	779.417	2335.24	779.42	3	13	8.1.1.1850.2	66.9252	0.259945	23.4542	0.296664	20.6247	78	8.54	26.42	5.48	32.84	5.74
29	14.23	14.43	91.358	gi|16329823	phycocyanin a subunit [Synechocystis sp. PCC 6803]	1	auto	0	95	ALTDNAQSLVNGAAQAVYNK	0.084495	2335.32	779.448	2335.24	779.42	3	13	10.1.1.1807.2	67.1732	0.622697	12.154	0.711751	11.3394	150.21	11.92	121.88	11.22	151.73	12.29
29	14.23	14.43	91.358	gi|16329823	phycocyanin a subunit [Synechocystis sp. PCC 6803]	0	auto - shared MS/MS	0	95	DIGYYLR	0.00906204	1042.57	522.29	1042.56	522.286	2	11	26.1.1.2616.2	57.5746	0.256331	12.0864	0.248798	11.419	296.04	16.64	98.88	10.58	104.53	10.39
29	14.23	14.43	91.358	gi|16329823	phycocyanin a subunit [Synechocystis sp. PCC 6803]	0	auto - shared MS/MS	0	95	DIGYYLR	0.038813	1042.6	522.305	1042.56	522.286	2	11	28.1.1.2106.2	60.4039	0.313672	15.2741	0.217125	16.8793	154.7	12.04	63.23	8.31	47.67	7.14
29	14.23	14.43	91.358	gi|16329823	phycocyanin a subunit [Synechocystis sp. PCC 6803]	1	auto	0	95	FLSSTELQIAFGR	-0.00496905	1611.87	806.942	1611.87	806.944	2	11	30.1.1.2085.2	95.4024	0.340848	21.6218	0.312269	21.1812	72.5	8.25	32.2	5.92	32.13	5.74
29	14.23	14.43	91.358	gi|16329823	phycocyanin a subunit [Synechocystis sp. PCC 6803]	1	auto	0	95	FPYTTQTQGNNFAADQR	0.0298818	2102.02	701.682	2101.99	701.672	3	13	30.1.1.1604.3	42.165	0.166761	30.4238	0.34317	20.1656	72.85	8.25	15.83	4.47	35.48	5.92
29	14.23	14.43	91.358	gi|16329823	phycocyanin a subunit [Synechocystis sp. PCC 6803]	1	auto	0	95	TFDLSPSWYVEALK	0.0230083	1943.05	972.533	1943.03	972.521	2	10	10.1.1.2100.3	99.64	0.285622	32.8406	0.247103	32.5904	36.3	5.83	13.51	3.87	12.73	3.61
29	14.23	14.43	91.358	gi|16329823	phycocyanin a subunit [Synechocystis sp. PCC 6803]	1	auto	0	95	TFDLSPSWYVEALK	-0.00147953	1943.03	972.521	1943.03	972.521	2	13	14.1.1.1064.3	66.7728	0.345342	21.4217	0.190128	26.0345	72.49	8.25	32.62	5.92	19.56	4.58
29	14.23	14.43	91.358	gi|16329823	phycocyanin a subunit [Synechocystis sp. PCC 6803]	1	auto	0	95	TFDLSPSWYVEALK	-0.0302733	1943	972.506	1943.03	972.521	2	12	30.1.1.2013.2	87.4163	0.407391	15.9269	0.177611	21.5276	114.93	10.39	61.01	8	28.97	5.66
29	14.23	14.43	91.358	gi|16329823	phycocyanin a subunit [Synechocystis sp. PCC 6803]	1	auto	0	96	ALTDNAQSLVNGAAQAVYNK	0.0385836	2480.36	827.795	2480.32	827.782	3	14	1.1.1.1617.3	37.9015	0.207732	29.946	0.0547551	56.0288	57.78	7.35	15.64	4.24	4.49	2.45
29	14.23	14.43	91.358	gi|16329823	phycocyanin a subunit [Synechocystis sp. PCC 6803]	0	no quant - weak signal	0	96	FLSSTELQIAFGR	-0.0053293	1611.87	806.942	1611.87	806.944	2	8	27.1.1.3803.2	101.043					23.34	4.69	15.88	4	0	1.25
29	14.23	14.43	91.358	gi|16329823	phycocyanin a subunit [Synechocystis sp. PCC 6803]	1	auto	0	96	FLSSTELQIAFGR	0.00846331	1611.88	806.949	1611.87	806.944	2	10	27.1.1.4339.2	117.179	0.40417	21.7708	0.122478	35.837	61.73	7.62	32.51	5.83	10.73	3.61
29	14.23	14.43	91.358	gi|16329823	phycocyanin a subunit [Synechocystis sp. PCC 6803]	1	auto	0	96	FLSSTELQIAFGR	-0.00111075	1611.87	806.944	1611.87	806.944	2	8	28.1.1.2527.2	93.5463	0.207262	35.3605			41.73	6.25	11.27	3.61	3.99	2.24
29	14.23	14.43	91.358	gi|16329823	phycocyanin a subunit [Synechocystis sp. PCC 6803]	1	auto	0	96	FLSSTELQIAFGR	0.00706799	1611.88	806.948	1611.87	806.944	2	9	28.1.1.2712.2	105.6	0.321045	27.2203	0.304602	26.1267	48	6.71	20.08	4.69	20.75	4.58
29	14.23	14.43	91.358	gi|16329823	phycocyanin a subunit [Synechocystis sp. PCC 6803]	1	auto	0	96	FLSSTELQIAFGR	0.0254265	1611.9	806.957	1611.87	806.944	2	12	30.1.1.2095.2	96.5123	0.152221	29.5745	0.208293	22.8261	83.59	8.83	16.58	4.58	24.71	5
29	14.23	14.43	91.358	gi|16329823	phycocyanin a subunit [Synechocystis sp. PCC 6803]	1	auto	0	96	FPYTTQTQGNNFAADQR	0.0105717	2102	1052.01	2101.99	1052	2	13	30.1.1.1600.2	41.6713	0.344392	8.08771	0.215102	9.30736	509.61	21.86	228.69	15.68	155.57	12.85
29	14.23	14.43	91.358	gi|16329823	phycocyanin a subunit [Synechocystis sp. PCC 6803]	1	auto	0	96	TFDLSPSWYVEALK	0.016214	1943.04	972.53	1943.03	972.521	2	13	9.1.1.2028.3	85.5512	0.265194	17.0411	0.13742	21.5273	143.16	11.58	49.47	7.42	27.92	5.57
29	14.23	14.43	91.358	gi|16329823	phycocyanin a subunit [Synechocystis sp. PCC 6803]	1	auto	0	96	TFDLSPSWYVEALK	0.0390415	1943.07	972.541	1943.03	972.521	2	13	9.1.1.2040.3	86.879	0.296555	21.4779	0.229415	22.4643	82.19	8.77	31.76	5.92	26.76	5.29
29	14.23	14.43	91.358	gi|16329823	phycocyanin a subunit [Synechocystis sp. PCC 6803]	1	auto	0	96	TFDLSPSWYVEALK	0.0188156	1943.05	972.531	1943.03	972.521	2	13	12.1.1.1073.2	65.2394	0.25633	19.1253	0.277762	17.1517	118.62	10.54	39.62	6.71	46.76	6.86
29	14.23	14.43	91.358	gi|16329823	phycocyanin a subunit [Synechocystis sp. PCC 6803]	1	auto	0	96	TFDLSPSWYVEALK	0.0235764	1943.05	972.533	1943.03	972.521	2	13	12.1.1.1105.3	68.8346	0.26076	23.1343	0.32567	19.6523	80.14	8.66	27.23	5.57	37.04	6.08
29	14.23	14.43	91.358	gi|16329823	phycocyanin a subunit [Synechocystis sp. PCC 6803]	1	auto	0	96	TFDLSPSWYVEALK	0.00352545	1943.03	972.523	1943.03	972.521	2	13	14.1.1.1063.3	66.6704	0.421818	25.5046	0.152525	38.1086	43.61	6.4	23.97	5	9.44	3.32
29	14.23	14.43	91.358	gi|16329823	phycocyanin a subunit [Synechocystis sp. PCC 6803]	1	auto	0	96	TPLTEAVSTADSQGR	-0.00814881	1675.84	838.928	1675.85	838.932	2	13	29.1.1.1668.3	40.9438	0.439063	24.1774	0.440094	23.0886	47.84	6.71	27.37	5.39	29.88	5.48
29	14.23	14.43	91.358	gi|16329823	phycocyanin a subunit [Synechocystis sp. PCC 6803]	1	auto	0	96	TPLTEAVSTADSQGR	-0.00412246	1675.85	559.622	1675.85	559.624	3	13	30.1.1.1509.2	31.594	0.296017	24.6496	0.108692	36.8789	61.91	7.62	23.88	5.1	9.55	3.32
29	14.23	14.43	91.358	gi|16329823	phycocyanin a subunit [Synechocystis sp. PCC 6803]	1	auto	0	96	TPLTEAVSTADSQGR	0.0169347	1675.87	559.63	1675.85	559.624	3	13	30.1.1.1560.3	37.2961	0.407756	28.9994	0.459248	26.5868	35.12	5.74	18.66	4.47	22.89	4.8
29	14.23	14.43	91.358	gi|16329823	phycocyanin a subunit [Synechocystis sp. PCC 6803]	0	auto - shared MS/MS	0	97	FLSSTELQIAFGR	0.0285356	1611.9	806.959	1611.87	806.944	2	14	9.1.1.2098.3	93.2967	0.374314	19.5785	0.339552	19.4065	82.01	8.77	40	6.56	39.52	6.4
29	14.23	14.43	91.358	gi|16329823	phycocyanin a subunit [Synechocystis sp. PCC 6803]	0	no quant - weak signal	0	97	FLSSTELQIAFGR	0.0176177	1611.89	806.953	1611.87	806.944	2	8	27.1.1.3671.2	96.4625					19.2	4.24	8.26	3	7.66	2.83
29	14.23	14.43	91.358	gi|16329823	phycocyanin a subunit [Synechocystis sp. PCC 6803]	0	no quant - weak signal	0	97	FLSSTELQIAFGR	0.0270876	1611.9	806.958	1611.87	806.944	2	7	28.1.1.2549.3	94.6017					21.44	4.47	4.06	2.24	0	0.95
29	14.23	14.43	91.358	gi|16329823	phycocyanin a subunit [Synechocystis sp. PCC 6803]	1	auto	0	97	FLSSTELQIAFGR	-0.0025756	1611.87	806.943	1611.87	806.944	2	9	28.1.1.2569.2	95.8275	0.265758	31.5177	0.120903	42.327	41.67	6.25	14.43	4	7.15	2.83
29	14.23	14.43	91.358	gi|16329823	phycocyanin a subunit [Synechocystis sp. PCC 6803]	1	auto	0	97	FLSSTELQIAFGR	0.0303835	1611.9	806.96	1611.87	806.944	2	8	28.1.1.2700.2	104.374			0.349407	28.431	36.4	5.83	8.98	3.32	18.05	4.24
29	14.23	14.43	91.358	gi|16329823	phycocyanin a subunit [Synechocystis sp. PCC 6803]	1	auto	0	97	FLSSTELQIAFGR	0.0268434	1611.9	806.958	1611.87	806.944	2	8	28.1.1.2701.2	104.476	0.270454	26.7963	0.0926052	42.3236	56.61	7.28	19.95	4.69	7.44	3
29	14.23	14.43	91.358	gi|16329823	phycocyanin a subunit [Synechocystis sp. PCC 6803]	1	auto	0	97	TFDLSPSWYVEALK	-0.0483624	1942.98	972.497	1943.03	972.521	2	11	9.1.1.2179.2	102.2	0.224893	33.467	0.289883	27.6663	43.85	6.4	12.85	3.87	18.04	4.24
29	14.23	14.43	91.358	gi|16329823	phycocyanin a subunit [Synechocystis sp. PCC 6803]	1	auto	0	97	TFDLSPSWYVEALK	1.04541	1944.07	973.044	1943.03	972.521	2	14	13.1.1.1192.2	74.2775	0.338175	17.0144	0.268318	17.6203	117.28	10.49	51.68	7.48	44.66	6.78
29	14.23	14.43	91.358	gi|16329823	phycocyanin a subunit [Synechocystis sp. PCC 6803]	1	auto	0	97	TPLTEAVSTADSQGR	0.0101979	1675.86	838.937	1675.85	838.932	2	13	30.1.1.1468.2	27.4749	0.213701	26.6244	0.1099	32.9899	71.68	8.19	19.96	4.8	11.18	3.46
29	14.23	14.43	91.358	gi|16329823	phycocyanin a subunit [Synechocystis sp. PCC 6803]	0	no quant - weak signal	0	97	TPLTEAVSTADSQGR	0.0181774	1531.77	766.89	1531.75	766.881	2	13	30.1.1.1552.3	36.4109					3.17	1.73	2.81	1.73	7.41	2.65
29	14.23	14.43	91.358	gi|16329823	phycocyanin a subunit [Synechocystis sp. PCC 6803]	1	auto	0	98	ALTDNAQSLVNGAAQAVYNK	-0.0259752	2336.2	779.739	2336.22	779.748	3	14	8.1.1.1865.3	68.6275	0.628322	22.4392	0.354261	26.5079	43.36	6.4	35.5	6	21.8	4.8
29	14.23	14.43	91.358	gi|16329823	phycocyanin a subunit [Synechocystis sp. PCC 6803]	1	auto	0	98	ALTDNAQSLVNGAAQAVYNK	0.0124813	2336.23	1169.12	2336.22	1169.12	2	14	9.1.1.1684.2	47.434	0.16845	29.361	0.116701	31.1354	74.99	8.37	16.46	4.47	12.42	3.61
29	14.23	14.43	91.358	gi|16329823	phycocyanin a subunit [Synechocystis sp. PCC 6803]	1	auto	0	98	ALTDNAQSLVNGAAQAVYNK	-0.00184467	2336.22	779.747	2336.22	779.748	3	14	9.1.1.1873.2	68.3392	0.344985	14.6836	0.32879	14.1595	155.63	12.08	69.96	8.72	72.62	8.6
29	14.23	14.43	91.358	gi|16329823	phycocyanin a subunit [Synechocystis sp. PCC 6803]	0	no quant - weak signal	0	98	ALTDNAQSLVNGAAQAVYNK	0.0322523	2336.25	779.759	2336.22	779.748	3	12	13.1.1.856.3	37.1264					12.77	3.46	6.61	2.65	4.43	2.24
29	14.23	14.43	91.358	gi|16329823	phycocyanin a subunit [Synechocystis sp. PCC 6803]	0	no quant - weak signal	0	98	FLSSTELQIAFGR	0.0250603	1611.9	806.957	1611.87	806.944	2	9	30.1.1.2200.2	108.169					27.77	5.1	10.02	3.32	3.67	2
29	14.23	14.43	91.358	gi|16329823	phycocyanin a subunit [Synechocystis sp. PCC 6803]	1	auto	0	98	TFDLSPSWYVEALK	0.0350934	1943.06	972.539	1943.03	972.521	2	12	10.1.1.1994.3	87.9099	0.508195	30.186	0.426757	30.8157	27.59	5.1	18.27	4.36	16.71	4.12
29	14.23	14.43	91.358	gi|16329823	phycocyanin a subunit [Synechocystis sp. PCC 6803]	1	auto	0	98	TFDLSPSWYVEALK	-2.00537	1941.02	971.519	1943.03	972.521	2	14	11.1.1.1904.3	76.0903	0.358126	9.05675	0.225028	10.3468	394.32	19.24	184.01	14.04	125.93	11.49
29	14.23	14.43	91.358	gi|16329823	phycocyanin a subunit [Synechocystis sp. PCC 6803]	1	auto	0	98	TPLTEAVSTADSQGR	0.0168443	1675.87	838.941	1675.85	838.932	2	13	11.1.1.1538.3	35.5455	0.451271	22.1802	0.302782	24.7666	55.27	7.21	32.5	5.83	23.75	5
29	14.23	14.43	91.358	gi|16329823	phycocyanin a subunit [Synechocystis sp. PCC 6803]	1	auto	0	98	TPLTEAVSTADSQGR	0.0145729	1819.97	910.99	1819.95	910.983	2	10	14.1.1.599.3	15.3173					33.16	5.57	9.54	3.32	7.42	2.83
29	14.23	14.43	91.358	gi|16329823	phycocyanin a subunit [Synechocystis sp. PCC 6803]	0	no quant - weak signal	0	98	TPLTEAVSTADSQGR	0.0164491	1531.76	766.889	1531.75	766.881	2	14	29.1.1.1604.2	33.801					4.23	2	3.47	2	18.03	4.12
29	14.23	14.43	91.358	gi|16329823	phycocyanin a subunit [Synechocystis sp. PCC 6803]	1	auto	0	98	TPLTEAVSTADSQGR	-1.01215	1674.84	838.426	1675.85	838.932	2	14	29.1.1.1615.2	35.0283	0.364796	22.5408	0.262524	24.2283	62.86	7.68	29.88	5.66	23.42	4.9
29	14.23	14.43	91.358	gi|16329823	phycocyanin a subunit [Synechocystis sp. PCC 6803]	1	auto	0	98	TPLTEAVSTADSQGR	-1.03949	1674.81	838.413	1675.85	838.932	2	14	30.1.1.1640.3	46.1488	0.390446	19.4493	0.22058	23.457	79.86	8.66	40.63	6.56	25	5.2
29	14.23	14.43	91.358	gi|16329823	phycocyanin a subunit [Synechocystis sp. PCC 6803]	1	auto	2	99	ALTDNAQSLVNGAAQAVYNK	0.00895874	2336.23	779.751	2336.22	779.748	3	22	9.1.1.1870.2	68.0158	0.277944	18.7273	0.325191	16.3736	115.36	10.39	41.78	6.86	53.24	7.28
29	14.23	14.43	91.358	gi|16329823	phycocyanin a subunit [Synechocystis sp. PCC 6803]	1	auto	2	99	FLSSTELQIAFGR	-0.00960774	1611.86	806.94	1611.87	806.944	2	18	30.1.1.2048.3	91.3578	0.275094	25.2669	0.155079	30.4472	63.02	7.68	22.59	5	13.87	3.87
29	14.23	14.43	91.358	gi|16329823	phycocyanin a subunit [Synechocystis sp. PCC 6803]	1	auto	2	99	FPYTTQTQGNNFAADQR	0.0177702	2103	1052.51	2102.98	1052.5	2	19	30.1.1.1620.2	43.8845	0.222226	9.4561	0.134566	10.9703	547.71	22.63	158.6	13.49	104.6	10.63
29	14.23	14.43	91.358	gi|16329823	phycocyanin a subunit [Synechocystis sp. PCC 6803]	1	auto	2	99	QANAGLQAAK	0.00622548	1258.73	630.372	1258.72	630.369	2	18	13.1.1.573.2	9.8292	0.37762	10.7197	0.264663	11.759	270.52	15.94	133.11	11.92	101.61	10.34
29	14.23	14.43	91.358	gi|16329823	phycocyanin a subunit [Synechocystis sp. PCC 6803]	1	auto	2	99	TFDLSPSWYVEALK	0.0250835	1943.05	972.534	1943.03	972.521	2	21	10.1.1.1897.2	77.1338	0.341353	6.83798	0.173918	8.68414	716.42	25.92	318.66	18.49	176.83	13.96
29	14.23	14.43	91.358	gi|16329823	phycocyanin a subunit [Synechocystis sp. PCC 6803]	1	auto	2	99	TPLTEAVSTADSQGR	0.0199635	1675.87	838.942	1675.85	838.932	2	19	30.1.1.1574.2	38.7942	0.316221	11.4717	0.203296	13.0733	272.08	15.97	112.11	11.05	78.5	9.17
29	14.23	14.43	91.358	gi|16329823	phycocyanin a subunit [Synechocystis sp. PCC 6803]	1	auto	0	99	ALTDNAQSLVNGAAQAVYNK	0.0401627	2336.26	1169.14	2336.22	1169.12	2	18	8.1.1.1655.2	45.3403	0.155463	34.0549	0.26677	23.8005	62.15	7.62	12.59	4	23.53	4.8
29	14.23	14.43	91.358	gi|16329823	phycocyanin a subunit [Synechocystis sp. PCC 6803]	1	auto	0	99	ALTDNAQSLVNGAAQAVYNK	0.0148579	2336.24	779.753	2336.22	779.748	3	20	8.1.1.1854.3	67.4189	0.325331	20.437	0.145328	27.5354	83.2	8.83	35.27	6.16	17.16	4.36
29	14.23	14.43	91.358	gi|16329823	phycocyanin a subunit [Synechocystis sp. PCC 6803]	1	auto	0	99	ALTDNAQSLVNGAAQAVYNK	0.0122547	2336.23	779.752	2336.22	779.748	3	22	9.1.1.1856.2	66.4666	0.25973	15.5405	0.195868	16.2899	176.31	12.85	59.67	8.19	49.01	7.14
29	14.23	14.43	91.358	gi|16329823	phycocyanin a subunit [Synechocystis sp. PCC 6803]	1	auto	0	99	ALTDNAQSLVNGAAQAVYNK	-0.0256986	2479.31	827.445	2479.34	827.454	3	15	1.1.1.1628.2	39.076	0.173705	28.305	0.21985	22.9459	79.26	8.6	17.94	4.69	24.73	5
29	14.23	14.43	91.358	gi|16329823	phycocyanin a subunit [Synechocystis sp. PCC 6803]	1	auto	0	99	ALTDNAQSLVNGAAQAVYNK	-0.00170038	2480.32	827.781	2480.32	827.782	3	15	1.1.1.1639.3	40.3357	0.241901	27.0417	0.334379	21.9889	63.07	7.68	19.88	4.8	29.93	5.48
29	14.23	14.43	91.358	gi|16329823	phycocyanin a subunit [Synechocystis sp. PCC 6803]	0	no quant - weak signal	0	99	ALTDNAQSLVNGAAQAVYNK	0.0109797	2336.23	779.751	2336.22	779.748	3	16	7.1.1.1690.2	46.6782					21.37	4.47	7.32	2.83	0	0.77
29	14.23	14.43	91.358	gi|16329823	phycocyanin a subunit [Synechocystis sp. PCC 6803]	1	auto	0	99	ALTDNAQSLVNGAAQAVYNK	0.00608866	2336.23	1169.12	2336.22	1169.12	2	16	7.1.1.1693.2	47.0185	0.247569	27.6979	0.154548	32.1694	57.72	7.35	18.62	4.58	12.66	3.74
29	14.23	14.43	91.358	gi|16329823	phycocyanin a subunit [Synechocystis sp. PCC 6803]	1	auto	0	99	ALTDNAQSLVNGAAQAVYNK	-0.0166164	2336.2	1169.11	2336.22	1169.12	2	15	7.1.1.1694.2	47.1207	0.18025	27.7828	0.123672	30.2488	78.17	8.54	18.36	4.69	13.72	3.87
29	14.23	14.43	91.358	gi|16329823	phycocyanin a subunit [Synechocystis sp. PCC 6803]	1	auto	0	99	ALTDNAQSLVNGAAQAVYNK	0.00969796	2336.23	779.751	2336.22	779.748	3	18	7.1.1.1697.3	47.5121	0.593149	30.4185			24.35	4.8	18.82	4.36	6.4	2.65
29	14.23	14.43	91.358	gi|16329823	phycocyanin a subunit [Synechocystis sp. PCC 6803]	0	no quant - weak signal	0	99	ALTDNAQSLVNGAAQAVYNK	-0.0697629	2335.17	779.396	2335.24	779.42	3	19	7.1.1.1698.3	47.6142					26.63	5	13.04	3.74	12.78	3.61
29	14.23	14.43	91.358	gi|16329823	phycocyanin a subunit [Synechocystis sp. PCC 6803]	1	auto	0	99	ALTDNAQSLVNGAAQAVYNK	-0.0443112	2335.19	779.405	2335.24	779.42	3	18	7.1.1.1701.2	47.9035	0.266573	22.7465	0.1678	25.8009	80.12	8.66	27.83	5.57	19.08	4.47
29	14.23	14.43	91.358	gi|16329823	phycocyanin a subunit [Synechocystis sp. PCC 6803]	1	auto	0	99	ALTDNAQSLVNGAAQAVYNK	-0.0289373	2336.19	779.738	2336.22	779.748	3	18	7.1.1.1702.2	48.0056	0.266956	22.7213	0.154081	27.1318	80.12	8.66	27.87	5.57	17.52	4.36
29	14.23	14.43	91.358	gi|16329823	phycocyanin a subunit [Synechocystis sp. PCC 6803]	0	no quant - weak signal	0	99	ALTDNAQSLVNGAAQAVYNK	0.0439305	2336.27	1169.14	2336.22	1169.12	2	10	7.1.1.1705.3	48.397					18.25	4.12	2.09	1.73	0	0.49
29	14.23	14.43	91.358	gi|16329823	phycocyanin a subunit [Synechocystis sp. PCC 6803]	0	no quant - weak signal	0	99	ALTDNAQSLVNGAAQAVYNK	-0.00452455	2335.23	1168.62	2335.24	1168.63	2	12	7.1.1.1706.3	48.4992					18.25	4.12	2.09	1.73	0	0.4
29	14.23	14.43	91.358	gi|16329823	phycocyanin a subunit [Synechocystis sp. PCC 6803]	0	no quant - weak signal	0	99	ALTDNAQSLVNGAAQAVYNK	-0.0340573	2335.2	779.408	2335.24	779.42	3	14	7.1.1.1903.3	70.3033					18	4.12	13.66	3.74	10.83	3.32
29	14.23	14.43	91.358	gi|16329823	phycocyanin a subunit [Synechocystis sp. PCC 6803]	0	no quant - weak signal	0	99	ALTDNAQSLVNGAAQAVYNK	-0.0448675	2336.18	779.733	2336.22	779.748	3	14	7.1.1.1904.3	70.4054					18.07	4.12	10.33	3.32	13.15	3.61
29	14.23	14.43	91.358	gi|16329823	phycocyanin a subunit [Synechocystis sp. PCC 6803]	1	auto	0	99	ALTDNAQSLVNGAAQAVYNK	-0.0224671	2335.22	1168.62	2335.24	1168.63	2	15	8.1.1.1654.2	45.2381			0.160014	33.975	45.18	6.48	1.1	2	10.26	3.16
29	14.23	14.43	91.358	gi|16329823	phycocyanin a subunit [Synechocystis sp. PCC 6803]	1	auto	0	99	ALTDNAQSLVNGAAQAVYNK	0.0176045	2336.24	779.754	2336.22	779.748	3	16	8.1.1.1662.2	46.1232	0.201069	31.642	0.244771	26.4563	54.58	7.14	14.3	4.12	18.96	4.36
29	14.23	14.43	91.358	gi|16329823	phycocyanin a subunit [Synechocystis sp. PCC 6803]	1	auto	0	99	ALTDNAQSLVNGAAQAVYNK	-0.069738	2336.15	779.725	2336.22	779.748	3	17	8.1.1.1663.2	46.2254	0.198502	31.9758	0.314298	24.0003	54.59	7.14	14.12	4.12	24.35	4.9
29	14.23	14.43	91.358	gi|16329823	phycocyanin a subunit [Synechocystis sp. PCC 6803]	1	auto	0	99	ALTDNAQSLVNGAAQAVYNK	0.0172131	2336.24	1169.13	2336.22	1169.12	2	17	8.1.1.1664.3	46.3956	0.208453	27.6482	0.0381526	62.49	67.41	7.94	18.31	4.58	3.65	2.24
29	14.23	14.43	91.358	gi|16329823	phycocyanin a subunit [Synechocystis sp. PCC 6803]	1	auto	0	99	ALTDNAQSLVNGAAQAVYNK	-1.05202	2334.19	1168.1	2335.24	1168.63	2	15	8.1.1.1665.3	46.4977	0.183185	25.9907	0.124137	27.8391	87.81	9.06	20.96	5	15.47	4
29	14.23	14.43	91.358	gi|16329823	phycocyanin a subunit [Synechocystis sp. PCC 6803]	1	auto	0	99	ALTDNAQSLVNGAAQAVYNK	0.00167409	2336.22	779.748	2336.22	779.748	3	16	8.1.1.1809.3	62.4313	0.665442	28.245			26.41	5	22.9	4.8	9.78	3.32
29	14.23	14.43	91.358	gi|16329823	phycocyanin a subunit [Synechocystis sp. PCC 6803]	1	auto	0	99	ALTDNAQSLVNGAAQAVYNK	-0.0142563	2336.21	779.743	2336.22	779.748	3	15	8.1.1.1851.2	67.0274	0.222805	20.3708	0.225101	18.7169	118.73	10.54	34.47	6.32	37.93	6.25
29	14.23	14.43	91.358	gi|16329823	phycocyanin a subunit [Synechocystis sp. PCC 6803]	1	auto	0	99	ALTDNAQSLVNGAAQAVYNK	-0.0349543	2335.2	779.408	2335.24	779.42	3	16	8.1.1.1855.3	67.521	0.325965	20.6385	0.268051	21.0311	82.12	8.77	34.88	6.16	31.24	5.66
29	14.23	14.43	91.358	gi|16329823	phycocyanin a subunit [Synechocystis sp. PCC 6803]	1	auto	0	99	ALTDNAQSLVNGAAQAVYNK	-0.0369685	2335.2	779.408	2335.24	779.42	3	17	8.1.1.1864.3	68.5254	0.430156	22.1768	0.36047	22.6207	57.43	7.35	32.19	5.83	29.38	5.48
29	14.23	14.43	91.358	gi|16329823	phycocyanin a subunit [Synechocystis sp. PCC 6803]	1	auto	0	99	ALTDNAQSLVNGAAQAVYNK	-0.100185	2335.14	779.386	2335.24	779.42	3	14	9.1.1.1682.2	47.2128	0.409865	26.177	0.272345	29.1169	42.56	6.32	22.73	4.9	16.45	4.12
29	14.23	14.43	91.358	gi|16329823	phycocyanin a subunit [Synechocystis sp. PCC 6803]	1	auto	0	99	ALTDNAQSLVNGAAQAVYNK	-0.0348042	2336.19	779.736	2336.22	779.748	3	16	9.1.1.1683.2	47.3149	0.480401	21.2386	0.187244	29.9181	57.35	7.35	35.9	6.08	15.24	4.12
29	14.23	14.43	91.358	gi|16329823	phycocyanin a subunit [Synechocystis sp. PCC 6803]	1	auto	0	99	ALTDNAQSLVNGAAQAVYNK	-1.00354	2334.23	1168.12	2335.24	1168.63	2	16	9.1.1.1685.2	47.5362	0.271712	22.9536	0.0978462	34.2261	76.91	8.49	27.23	5.48	10.68	3.46
29	14.23	14.43	91.358	gi|16329823	phycocyanin a subunit [Synechocystis sp. PCC 6803]	1	auto	0	99	ALTDNAQSLVNGAAQAVYNK	0.0426401	2335.28	779.434	2335.24	779.42	3	16	9.1.1.1838.3	64.5257	0.424201	17.6077	0.23133	21.3997	91.47	9.27	50.56	7.28	30.03	5.66
29	14.23	14.43	91.358	gi|16329823	phycocyanin a subunit [Synechocystis sp. PCC 6803]	1	auto	0	99	ALTDNAQSLVNGAAQAVYNK	-0.0155778	2336.21	779.743	2336.22	779.748	3	19	9.1.1.1839.3	64.6279	0.445736	15.6929	0.32201	16.9708	111.62	10.25	64.83	8.25	51.01	7.28
29	14.23	14.43	91.358	gi|16329823	phycocyanin a subunit [Synechocystis sp. PCC 6803]	1	auto	0	99	ALTDNAQSLVNGAAQAVYNK	-0.0351705	2336.19	779.736	2336.22	779.748	3	19	9.1.1.1857.2	66.5687	0.333667	12.1209	0.245978	12.9113	233.52	14.8	101.53	10.49	81.52	9.17
29	14.23	14.43	91.358	gi|16329823	phycocyanin a subunit [Synechocystis sp. PCC 6803]	1	auto	0	99	ALTDNAQSLVNGAAQAVYNK	0.0173642	2336.24	1169.13	2336.22	1169.12	2	17	9.1.1.1862.3	67.1816	0.27713	25.14	0.308217	22.4153	64.08	7.75	23.14	5.1	28.03	5.29
29	14.23	14.43	91.358	gi|16329823	phycocyanin a subunit [Synechocystis sp. PCC 6803]	1	auto	0	99	ALTDNAQSLVNGAAQAVYNK	-0.0365919	2336.18	1169.1	2336.22	1169.12	2	17	9.1.1.1863.3	67.2838	0.156294	29.7268	0.115956	30.6423	79.3	8.6	16.15	4.47	13.05	3.74
29	14.23	14.43	91.358	gi|16329823	phycocyanin a subunit [Synechocystis sp. PCC 6803]	1	auto	0	99	ALTDNAQSLVNGAAQAVYNK	0.0162725	2335.25	779.425	2335.24	779.42	3	14	9.1.1.1871.2	68.1179	0.416787	16.905	0.308982	18.0855	101.07	9.75	54.89	7.62	44.32	6.78
29	14.23	14.43	91.358	gi|16329823	phycocyanin a subunit [Synechocystis sp. PCC 6803]	1	auto	0	99	ALTDNAQSLVNGAAQAVYNK	0.0254279	2335.26	779.428	2335.24	779.42	3	18	9.1.1.1872.2	68.2371	0.323515	13.9194	0.218152	15.4551	181.33	13.04	76.44	9.11	56.14	7.68
29	14.23	14.43	91.358	gi|16329823	phycocyanin a subunit [Synechocystis sp. PCC 6803]	1	auto	0	99	ALTDNAQSLVNGAAQAVYNK	-0.00343337	2336.22	1169.12	2336.22	1169.12	2	19	10.1.1.1605.3	44.8706	0.255846	23.7347	0.232981	22.8834	76.94	8.49	25.65	5.39	25.44	5.1
29	14.23	14.43	91.358	gi|16329823	phycocyanin a subunit [Synechocystis sp. PCC 6803]	1	auto	0	99	ALTDNAQSLVNGAAQAVYNK	-0.0395668	2336.18	1169.1	2336.22	1169.12	2	18	10.1.1.1606.3	44.9727	0.257169	18.2488	0.133693	23.0156	128.23	10.95	42.97	6.93	24.33	5.2
29	14.23	14.43	91.358	gi|16329823	phycocyanin a subunit [Synechocystis sp. PCC 6803]	1	auto	0	99	ALTDNAQSLVNGAAQAVYNK	-0.00283888	2336.22	779.747	2336.22	779.748	3	19	10.1.1.1609.2	45.2621	0.433452	17.4179	0.326376	18.4693	92.51	9.33	52.25	7.42	42.85	6.63
29	14.23	14.43	91.358	gi|16329823	phycocyanin a subunit [Synechocystis sp. PCC 6803]	1	auto	0	99	ALTDNAQSLVNGAAQAVYNK	-0.021699	2336.2	779.74	2336.22	779.748	3	17	10.1.1.1610.2	45.3642	0.354671	17.1627	0.239875	19.1124	110.83	10.2	51.22	7.42	37.73	6.32
29	14.23	14.43	91.358	gi|16329823	phycocyanin a subunit [Synechocystis sp. PCC 6803]	1	auto	0	99	ALTDNAQSLVNGAAQAVYNK	0.065818	2335.3	779.442	2335.24	779.42	3	17	10.1.1.1797.2	66.0665	0.44146	9.16659	0.408991	9.01968	330.68	17.64	190.22	14.18	191.94	13.96
29	14.23	14.43	91.358	gi|16329823	phycocyanin a subunit [Synechocystis sp. PCC 6803]	1	auto	0	99	ALTDNAQSLVNGAAQAVYNK	-0.0255443	2336.2	779.739	2336.22	779.748	3	18	10.1.1.1798.2	66.1686	0.456704	7.49987	0.305322	8.36249	479.33	21.24	285.25	17.26	207.7	14.73
29	14.23	14.43	91.358	gi|16329823	phycocyanin a subunit [Synechocystis sp. PCC 6803]	1	auto	0	99	ALTDNAQSLVNGAAQAVYNK	0.0202486	2336.24	1169.13	2336.22	1169.12	2	18	10.1.1.1801.3	66.5602	0.196989	18.8856	0.156033	19.103	155.21	12.04	39.84	6.86	34.37	6
29	14.23	14.43	91.358	gi|16329823	phycocyanin a subunit [Synechocystis sp. PCC 6803]	1	auto	0	99	ALTDNAQSLVNGAAQAVYNK	-0.0195469	2336.2	1169.11	2336.22	1169.12	2	18	10.1.1.1802.3	66.6624	0.215713	20.3604	0.0904018	28.7166	120.89	10.63	33.98	6.24	15.51	4.24
29	14.23	14.43	91.358	gi|16329823	phycocyanin a subunit [Synechocystis sp. PCC 6803]	1	auto	0	99	ALTDNAQSLVNGAAQAVYNK	-0.00466996	2336.22	779.746	2336.22	779.748	3	16	10.1.1.1808.2	67.2753	0.779355	13.1426	0.755639	12.9525	112.7	10.34	114.45	10.77	120.86	11.05
29	14.23	14.43	91.358	gi|16329823	phycocyanin a subunit [Synechocystis sp. PCC 6803]	1	auto	0	99	ALTDNAQSLVNGAAQAVYNK	0.0166705	2336.24	1169.13	2336.22	1169.12	2	16	12.1.1.801.3	35.1714	0.314312	29.0072	0.183419	34.4843	42.68	6.32	17.48	4.36	11.11	3.46
29	14.23	14.43	91.358	gi|16329823	phycocyanin a subunit [Synechocystis sp. PCC 6803]	1	auto	0	99	ALTDNAQSLVNGAAQAVYNK	0.00373073	2336.23	1169.12	2336.22	1169.12	2	15	12.1.1.802.3	35.2735	0.324132	22.597	0.117678	33.7659	68.26	8	28.83	5.57	11.4	3.61
29	14.23	14.43	91.358	gi|16329823	phycocyanin a subunit [Synechocystis sp. PCC 6803]	1	auto	0	99	ALTDNAQSLVNGAAQAVYNK	0.0255946	2335.26	779.428	2335.24	779.42	3	15	12.1.1.961.2	52.8399	0.650967	20.3958	0.61605	20.1715	51.79	7	43.93	6.71	45.28	6.78
29	14.23	14.43	91.358	gi|16329823	phycocyanin a subunit [Synechocystis sp. PCC 6803]	1	auto	0	99	ALTDNAQSLVNGAAQAVYNK	1.09533	2336.33	779.785	2335.24	779.42	3	16	12.1.1.962.2	52.9421	0.530553	17.9215	0.535479	17.206	76.36	8.49	52.79	7.42	58.03	7.62
29	14.23	14.43	91.358	gi|16329823	phycocyanin a subunit [Synechocystis sp. PCC 6803]	0	no quant - weak signal	0	99	ALTDNAQSLVNGAAQAVYNK	0.0203731	2336.24	1169.13	2336.22	1169.12	2	10	27.1.1.2403.2	51.2149					8.62	2.83	0	0.55	0	0.13
29	14.23	14.43	91.358	gi|16329823	phycocyanin a subunit [Synechocystis sp. PCC 6803]	0	no quant - weak signal	0	99	ALTDNAQSLVNGAAQAVYNK	0.0224409	2336.24	1169.13	2336.22	1169.12	2	15	28.1.1.2026.3	51.9107					27.77	5.1	9.92	3.32	6.41	2.65
29	14.23	14.43	91.358	gi|16329823	phycocyanin a subunit [Synechocystis sp. PCC 6803]	1	auto	0	99	ALTDNAQSLVNGAAQAVYNK	0.0124311	2336.23	1169.12	2336.22	1169.12	2	13	28.1.1.2027.3	52.0129	0.228569	33.0318	0.179811	34.192	43.85	6.4	13.06	3.87	11.19	3.46
29	14.23	14.43	91.358	gi|16329823	phycocyanin a subunit [Synechocystis sp. PCC 6803]	1	auto	0	99	ALTDNAQSLVNGAAQAVYNK	0.0138791	2336.24	1169.12	2336.22	1169.12	2	14	30.1.1.1662.3	48.5837	0.139707	34.0822	0.13505	30.7385	68.61	8	12.49	4	13.15	3.74
29	14.23	14.43	91.358	gi|16329823	phycocyanin a subunit [Synechocystis sp. PCC 6803]	1	auto	0	99	ALTDNAQSLVNGAAQAVYNK	-0.0127323	2336.21	1169.11	2336.22	1169.12	2	14	30.1.1.1663.3	48.6858	0.120959	34.2288	0.156164	26.103	80.45	8.66	12.68	4.12	17.83	4.24
29	14.23	14.43	91.358	gi|16329823	phycocyanin a subunit [Synechocystis sp. PCC 6803]	0	no quant - weak signal	0	99	FLSSTELQIAFGR	0.0270162	1611.9	806.958	1611.87	806.944	2	8	27.1.1.3743.2	98.5408					29.9	5.29	10.9	3.46	5.78	2.45
29	14.23	14.43	91.358	gi|16329823	phycocyanin a subunit [Synechocystis sp. PCC 6803]	1	auto	0	99	FLSSTELQIAFGR	0.0209133	1611.9	806.955	1611.87	806.944	2	10	27.1.1.4338.2	117.077	0.382977	29.007			36.21	5.83	18.07	4.36	5.57	2.65
29	14.23	14.43	91.358	gi|16329823	phycocyanin a subunit [Synechocystis sp. PCC 6803]	0	no quant - weak signal	0	99	FLSSTELQIAFGR	-0.000134181	1611.87	806.944	1611.87	806.944	2	12	28.1.1.2568.2	95.7764					21.26	4.47	12.33	3.61	12.22	3.46
29	14.23	14.43	91.358	gi|16329823	phycocyanin a subunit [Synechocystis sp. PCC 6803]	1	auto	0	99	FLSSTELQIAFGR	0.00218516	1611.88	806.946	1611.87	806.944	2	10	28.1.1.2588.2	96.8319	0.247702	33.9102	0.151435	39.4848	38.48	6	12.42	3.74	8.27	3
29	14.23	14.43	91.358	gi|16329823	phycocyanin a subunit [Synechocystis sp. PCC 6803]	1	auto	0	99	FLSSTELQIAFGR	-0.00416251	1611.87	806.942	1611.87	806.944	2	9	28.1.1.2606.2	97.6662	0.144897	39.6263	0.235064	27.9344	49.31	6.78	9.31	3.46	16.45	4
29	14.23	14.43	91.358	gi|16329823	phycocyanin a subunit [Synechocystis sp. PCC 6803]	1	auto	0	99	FLSSTELQIAFGR	0.000842384	1611.88	806.945	1611.87	806.944	2	10	28.1.1.2608.2	97.8875	0.332574	27.6782	0.226221	30.5546	44.79	6.48	19.41	4.58	14.38	3.87
29	14.23	14.43	91.358	gi|16329823	phycocyanin a subunit [Synechocystis sp. PCC 6803]	1	auto	0	99	FLSSTELQIAFGR	0.00560314	1611.88	806.947	1611.87	806.944	2	10	28.1.1.2609.2	97.9385	0.330459	30.1484			37.32	5.92	16.07	4.12	0	1.95
29	14.23	14.43	91.358	gi|16329823	phycocyanin a subunit [Synechocystis sp. PCC 6803]	1	auto	0	99	FLSSTELQIAFGR	0.0193971	1611.89	806.954	1611.87	806.944	2	11	28.1.1.2628.2	98.9942	0.188597	36.8966			41.75	6.25	10.26	3.46	1.79	1.73
29	14.23	14.43	91.358	gi|16329823	phycocyanin a subunit [Synechocystis sp. PCC 6803]	1	auto	0	99	FLSSTELQIAFGR	0.0214723	1611.9	806.955	1611.87	806.944	2	11	28.1.1.2676.2	102.314	0.209318	35.9047	0.201023	33.4546	40.66	6.16	11.09	3.61	11.6	3.46
29	14.23	14.43	91.358	gi|16329823	phycocyanin a subunit [Synechocystis sp. PCC 6803]	1	auto	0	99	FLSSTELQIAFGR	0.00401622	1611.88	806.946	1611.87	806.944	2	10	28.1.1.2713.2	105.702	0.272363	29.1205	0.195541	31.3188	48.07	6.71	17.06	4.36	13.34	3.74
29	14.23	14.43	91.358	gi|16329823	phycocyanin a subunit [Synechocystis sp. PCC 6803]	1	auto	0	99	FLSSTELQIAFGR	0.0358767	1611.91	806.962	1611.87	806.944	2	14	28.1.1.2716.2	106.043	0.373864	29.498	0.365835	28.2325	36.21	5.83	17.64	4.36	18.8	4.36
29	14.23	14.43	91.358	gi|16329823	phycocyanin a subunit [Synechocystis sp. PCC 6803]	1	auto	0	99	FLSSTELQIAFGR	0.0275759	1611.9	806.958	1611.87	806.944	2	11	28.1.1.2722.2	106.707	0.55719	26.2876			33.91	5.66	24.62	5	8.81	3.16
29	14.23	14.43	91.358	gi|16329823	phycocyanin a subunit [Synechocystis sp. PCC 6803]	1	auto	0	99	FLSSTELQIAFGR	0.0380739	1611.91	806.963	1611.87	806.944	2	11	28.1.1.2732.3	107.762	0.287736	32.6572	0.177417	38.1216	36.3	5.83	13.61	3.87	9.14	3.16
29	14.23	14.43	91.358	gi|16329823	phycocyanin a subunit [Synechocystis sp. PCC 6803]	1	auto	0	99	FLSSTELQIAFGR	-0.0484262	1611.83	806.92	1611.87	806.944	2	14	30.1.1.2049.3	91.4605	0.226512	27.5506	0.263972	23.6921	64.17	7.75	18.94	4.69	24.04	4.9
29	14.23	14.43	91.358	gi|16329823	phycocyanin a subunit [Synechocystis sp. PCC 6803]	1	auto	0	99	FLSSTELQIAFGR	-0.000940721	1611.87	806.944	1611.87	806.944	2	15	30.1.1.2058.3	92.4676	0.367967	19.9138	0.263682	21.5524	79.9	8.66	38.31	6.4	29.9	5.57
29	14.23	14.43	91.358	gi|16329823	phycocyanin a subunit [Synechocystis sp. PCC 6803]	1	auto	0	99	FLSSTELQIAFGR	0.0207879	1611.9	806.955	1611.87	806.944	2	16	30.1.1.2070.2	93.7477	0.278469	22.8142	0.206465	24.3912	76.89	8.49	27.9	5.57	22.53	4.9
29	14.23	14.43	91.358	gi|16329823	phycocyanin a subunit [Synechocystis sp. PCC 6803]	1	auto	0	99	FLSSTELQIAFGR	0.0119988	1611.89	806.95	1611.87	806.944	2	17	30.1.1.2084.2	95.3003	0.316306	22.0084	0.354669	20.0515	74.68	8.37	30.78	5.83	37.59	6.25
29	14.23	14.43	91.358	gi|16329823	phycocyanin a subunit [Synechocystis sp. PCC 6803]	1	auto	0	99	FLSSTELQIAFGR	0.021032	1611.9	806.955	1611.87	806.944	2	14	30.1.1.2104.2	97.5192	0.368831	22.274	0.31428	22.4595	63.92	7.75	30.72	5.74	28.51	5.39
29	14.23	14.43	91.358	gi|16329823	phycocyanin a subunit [Synechocystis sp. PCC 6803]	1	auto	0	99	FLSSTELQIAFGR	0.00186691	1611.88	806.945	1611.87	806.944	2	13	30.1.1.2105.2	97.6217	0.275643	21.0123	0.282692	19.3413	91.85	9.27	32.99	6.08	36.85	6.08
29	14.23	14.43	91.358	gi|16329823	phycocyanin a subunit [Synechocystis sp. PCC 6803]	1	auto	0	99	FLSSTELQIAFGR	0.0310418	1611.91	806.96	1611.87	806.944	2	13	30.1.1.2114.3	98.6794	0.395663	20.4905	0.266752	23.0302	71.32	8.19	36.77	6.24	27	5.39
29	14.23	14.43	91.358	gi|16329823	phycocyanin a subunit [Synechocystis sp. PCC 6803]	1	auto	0	99	FLSSTELQIAFGR	-0.0331674	1611.84	806.928	1611.87	806.944	2	16	30.1.1.2115.3	98.7819	0.219093	24.8392	0.2152	23.1715	81.3	8.72	23.21	5.2	24.83	5.1
29	14.23	14.43	91.358	gi|16329823	phycocyanin a subunit [Synechocystis sp. PCC 6803]	1	auto	0	99	FLSSTELQIAFGR	0.0156609	1611.89	806.952	1611.87	806.944	2	18	30.1.1.2124.3	99.788	0.293819	18.9024	0.207525	20.52	106.75	10	40.87	6.71	31.44	5.74
29	14.23	14.43	91.358	gi|16329823	phycocyanin a subunit [Synechocystis sp. PCC 6803]	1	auto	0	99	FLSSTELQIAFGR	0.00125655	1611.88	806.945	1611.87	806.944	2	15	30.1.1.2125.3	99.8902	0.312629	19.8797	0.267151	19.9874	91.76	9.27	37.38	6.4	34.79	6
29	14.23	14.43	91.358	gi|16329823	phycocyanin a subunit [Synechocystis sp. PCC 6803]	1	auto	0	99	FLSSTELQIAFGR	0.014196	1611.89	806.952	1611.87	806.944	2	16	30.1.1.2134.3	100.898	0.270371	22.5174	0.224545	22.7906	81.18	8.72	28.6	5.66	25.87	5.2
29	14.23	14.43	91.358	gi|16329823	phycocyanin a subunit [Synechocystis sp. PCC 6803]	1	auto	0	99	FLSSTELQIAFGR	0.00674974	1611.88	806.948	1611.87	806.944	2	16	30.1.1.2135.3	101	0.440307	22.1831	0.334867	23.6032	56.35	7.28	32.33	5.83	26.78	5.29
29	14.23	14.43	91.358	gi|16329823	phycocyanin a subunit [Synechocystis sp. PCC 6803]	1	auto	0	99	FLSSTELQIAFGR	0.0198113	1611.89	806.954	1611.87	806.944	2	15	30.1.1.2144.2	101.956	0.415967	23.0618	0.274135	25.8215	54.26	7.14	29.41	5.57	21.11	4.69
29	14.23	14.43	91.358	gi|16329823	phycocyanin a subunit [Synechocystis sp. PCC 6803]	1	auto	0	99	FLSSTELQIAFGR	0.0138298	1611.89	806.951	1611.87	806.944	2	16	30.1.1.2150.3	102.671	0.257494	29.2597	0.217756	29.1693	50.22	6.86	16.85	4.36	15.52	4
29	14.23	14.43	91.358	gi|16329823	phycocyanin a subunit [Synechocystis sp. PCC 6803]	1	auto	0	99	FLSSTELQIAFGR	0.0148064	1611.89	806.952	1611.87	806.944	2	13	30.1.1.2151.3	102.774	0.334063	25.2961	0.181177	31.1867	53.32	7.07	23.21	5	13.71	3.87
29	14.23	14.43	91.358	gi|16329823	phycocyanin a subunit [Synechocystis sp. PCC 6803]	1	auto	0	99	FLSSTELQIAFGR	0.0200554	1611.89	806.954	1611.87	806.944	2	16	30.1.1.2160.3	103.781	0.269184	25.3166	0.167552	28.8984	64.09	7.75	22.48	5	15.24	4
29	14.23	14.43	91.358	gi|16329823	phycocyanin a subunit [Synechocystis sp. PCC 6803]	1	auto	0	99	FLSSTELQIAFGR	0.00296554	1611.88	806.946	1611.87	806.944	2	13	30.1.1.2161.3	103.884	0.293239	27.5276	0.147188	35.7348	50.17	6.86	19.17	4.58	10.48	3.46
29	14.23	14.43	91.358	gi|16329823	phycocyanin a subunit [Synechocystis sp. PCC 6803]	0	no quant - weak signal	0	99	FLSSTELQIAFGR	0.0320184	1611.91	806.96	1611.87	806.944	2	12	30.1.1.2180.2	105.949					23.39	4.69	13.49	3.74	5.03	2.45
29	14.23	14.43	91.358	gi|16329823	phycocyanin a subunit [Synechocystis sp. PCC 6803]	0	no quant - weak signal	0	99	FLSSTELQIAFGR	0.0206658	1611.89	806.955	1611.87	806.944	2	11	30.1.1.2201.2	108.272					16.9	4	15.07	3.87	2.78	2
29	14.23	14.43	91.358	gi|16329823	phycocyanin a subunit [Synechocystis sp. PCC 6803]	1	auto	0	99	FPYTTQTQGNNFAADQR	-0.00580795	2101.99	1052	2101.99	1052	2	15	29.1.1.1642.2	38.0113	0.23319	10.8396	0.183555	11.0827	399.96	19.34	121.53	11.79	104.19	10.39
29	14.23	14.43	91.358	gi|16329823	phycocyanin a subunit [Synechocystis sp. PCC 6803]	1	auto	0	99	FPYTTQTQGNNFAADQR	-0.00523141	2102.97	1052.49	2102.98	1052.5	2	16	29.1.1.1657.2	39.6819	0.209562	8.20272	0.144619	8.93953	771.57	26.85	210.69	15.65	158.36	13.04
29	14.23	14.43	91.358	gi|16329823	phycocyanin a subunit [Synechocystis sp. PCC 6803]	1	auto	0	99	FPYTTQTQGNNFAADQR	0.000383668	2102.98	1052.5	2102.98	1052.5	2	14	29.1.1.1677.3	41.9503	0.24434	15.6696	0.10523	21.7414	181.73	13.04	57.86	8.06	27.14	5.57
29	14.23	14.43	91.358	gi|16329823	phycocyanin a subunit [Synechocystis sp. PCC 6803]	1	auto	0	99	FPYTTQTQGNNFAADQR	0.0172475	2102.01	701.678	2101.99	701.672	3	14	30.1.1.1580.3	39.5093	0.384401	19.7141	0.265485	21.7041	78.8	8.6	39.47	6.48	29.69	5.57
29	14.23	14.43	91.358	gi|16329823	phycocyanin a subunit [Synechocystis sp. PCC 6803]	1	auto	0	99	FPYTTQTQGNNFAADQR	-0.00578579	2101.99	1052	2101.99	1052	2	15	30.1.1.1601.2	41.7735	0.295763	7.77193	0.163563	9.45639	625.6	24.21	241.1	16.25	145.22	12.53
29	14.23	14.43	91.358	gi|16329823	phycocyanin a subunit [Synechocystis sp. PCC 6803]	1	auto	0	99	FPYTTQTQGNNFAADQR	0.0210698	2102.01	1052.02	2101.99	1052	2	18	30.1.1.1610.3	42.8289	0.299127	7.4004	0.161576	9.11096	683.14	25.3	266.27	17.06	156.65	13.04
29	14.23	14.43	91.358	gi|16329823	phycocyanin a subunit [Synechocystis sp. PCC 6803]	1	auto	0	99	FPYTTQTQGNNFAADQR	-0.0204343	2101.97	1051.99	2101.99	1052	2	16	30.1.1.1611.3	42.9311	0.226716	8.48869	0.209575	8.09405	671.69	25.06	198.43	15.13	199.78	14.35
29	14.23	14.43	91.358	gi|16329823	phycocyanin a subunit [Synechocystis sp. PCC 6803]	1	auto	0	99	FPYTTQTQGNNFAADQR	-0.00884123	2102.97	1052.49	2102.98	1052.5	2	17	30.1.1.1621.2	43.9867	0.24411	7.52749	0.144081	8.84934	791.08	27.2	251.63	16.85	161.76	13.19
29	14.23	14.43	91.358	gi|16329823	phycocyanin a subunit [Synechocystis sp. PCC 6803]	1	auto	0	99	FPYTTQTQGNNFAADQR	0.0163053	2102.99	1052.5	2102.98	1052.5	2	16	30.1.1.1630.2	44.9912	0.185786	10.8135	0.123573	11.8747	500.07	21.61	121.06	12	87.7	9.7
29	14.23	14.43	91.358	gi|16329823	phycocyanin a subunit [Synechocystis sp. PCC 6803]	1	auto	0	99	FPYTTQTQGNNFAADQR	-0.0183627	2102.96	1052.49	2102.98	1052.5	2	17	30.1.1.1631.2	45.0933	0.27195	10.9582	0.188855	11.9748	339.71	17.83	120.38	11.58	91.05	9.8
29	14.23	14.43	91.358	gi|16329823	phycocyanin a subunit [Synechocystis sp. PCC 6803]	1	auto	0	99	QANAGLQAAK	0.0319883	1259.74	630.877	1259.71	630.861	2	18	12.1.1.573.3	9.9329	0.291434	9.22043	0.201149	10.1535	451.64	20.57	171.51	13.75	128.93	11.7
29	14.23	14.43	91.358	gi|16329823	phycocyanin a subunit [Synechocystis sp. PCC 6803]	1	auto	0	99	QANAGLQAAK	0.023438	1258.75	630.381	1258.72	630.369	2	17	13.1.1.572.2	9.7781	0.406861	12.0493	0.190615	15.7993	201.13	13.75	106.63	10.58	54.41	7.75
29	14.23	14.43	91.358	gi|16329823	phycocyanin a subunit [Synechocystis sp. PCC 6803]	1	auto	0	99	QANAGLQAAK	0.00493468	1258.73	630.372	1258.72	630.369	2	16	14.1.1.551.2	10.0574	0.344212	12.4534	0.226246	14.0041	215.33	14.21	96.58	10.2	69.14	8.54
29	14.23	14.43	91.358	gi|16329823	phycocyanin a subunit [Synechocystis sp. PCC 6803]	1	auto	0	99	TFDLSPSWYVEALK	-0.0327736	2087.1	696.707	2087.13	696.717	3	15	1.1.1.1903.3	69.5472	0.255866	15.0313	0.289643	13.284	192.38	13.42	64.14	8.54	79.08	8.94
29	14.23	14.43	91.358	gi|16329823	phycocyanin a subunit [Synechocystis sp. PCC 6803]	1	auto	0	99	TFDLSPSWYVEALK	0.0371739	2087.17	696.73	2087.13	696.717	3	16	1.1.1.1968.2	76.6971	0.418203	10.8764	0.250821	12.681	242.58	15.1	132.19	11.79	86.35	9.54
29	14.23	14.43	91.358	gi|16329823	phycocyanin a subunit [Synechocystis sp. PCC 6803]	1	auto	0	99	TFDLSPSWYVEALK	0.0182758	1943.05	972.531	1943.03	972.521	2	14	7.1.1.2013.3	81.6575	0.263082	21.7558	0.177586	24.2114	88.68	9.11	30.4	5.83	22.35	4.9
29	14.23	14.43	91.358	gi|16329823	phycocyanin a subunit [Synechocystis sp. PCC 6803]	1	auto	0	99	TFDLSPSWYVEALK	0.030849	1943.06	972.537	1943.03	972.521	2	13	7.1.1.2025.2	82.9339	0.233772	24.1967	0.205851	23.5365	80.2	8.66	24.43	5.29	23.43	4.9
29	14.23	14.43	91.358	gi|16329823	phycocyanin a subunit [Synechocystis sp. PCC 6803]	1	auto	0	99	TFDLSPSWYVEALK	0.0164447	1943.04	972.53	1943.03	972.521	2	13	7.1.1.2035.3	83.9891	0.319899	24.7793	0.173953	30.0582	57.6	7.35	24.01	5.1	14.22	3.87
29	14.23	14.43	91.358	gi|16329823	phycocyanin a subunit [Synechocystis sp. PCC 6803]	1	auto	0	99	TFDLSPSWYVEALK	0.0385394	1943.07	972.541	1943.03	972.521	2	11	7.1.1.2048.3	85.2146	0.223197	35.8003	0.229446	32.7336	38.51	6	11.2	3.61	12.54	3.61
29	14.23	14.43	91.358	gi|16329823	phycocyanin a subunit [Synechocystis sp. PCC 6803]	1	auto	0	99	TFDLSPSWYVEALK	-1.98978	1941.04	971.527	1943.03	972.521	2	14	8.1.1.1955.3	78.5865	0.245334	15.7027	0.13051	19.3219	180.65	13	57.75	8.06	33.46	6
29	14.23	14.43	91.358	gi|16329823	phycocyanin a subunit [Synechocystis sp. PCC 6803]	1	auto	0	99	TFDLSPSWYVEALK	-2.02616	1941	971.508	1943.03	972.521	2	16	8.1.1.1965.3	79.6931	0.336732	14.9192	0.188922	17.8616	152.47	11.96	66.9	8.49	40.88	6.56
29	14.23	14.43	91.358	gi|16329823	phycocyanin a subunit [Synechocystis sp. PCC 6803]	1	auto	0	99	TFDLSPSWYVEALK	0.00756026	1943.04	972.525	1943.03	972.521	2	17	8.1.1.1978.3	81.14	0.247568	15.9226	0.191329	16.4214	175.3	12.81	56.55	8	47.6	7
29	14.23	14.43	91.358	gi|16329823	phycocyanin a subunit [Synechocystis sp. PCC 6803]	1	auto	0	99	TFDLSPSWYVEALK	-0.0157555	1943.01	972.514	1943.03	972.521	2	16	8.1.1.1979.3	81.2421	0.173208	20.3059	0.154799	19.2478	153.17	11.96	34.57	6.48	33.65	5.92
29	14.23	14.43	91.358	gi|16329823	phycocyanin a subunit [Synechocystis sp. PCC 6803]	1	auto	0	99	TFDLSPSWYVEALK	2.0005	1945.03	973.522	1943.03	972.521	2	15	9.1.1.1976.3	79.7972	0.412701	14.0411	0.22334	17.1701	146.83	11.75	78.96	9.11	46.54	7.07
29	14.23	14.43	91.358	gi|16329823	phycocyanin a subunit [Synechocystis sp. PCC 6803]	1	auto	0	99	TFDLSPSWYVEALK	-0.0179663	1943.01	972.513	1943.03	972.521	2	14	9.1.1.1977.3	79.8993	0.290286	13.0293	0.161733	15.7702	226.33	14.56	85.61	9.7	51.95	7.48
29	14.23	14.43	91.358	gi|16329823	phycocyanin a subunit [Synechocystis sp. PCC 6803]	1	auto	0	99	TFDLSPSWYVEALK	0.0116973	1943.04	972.527	1943.03	972.521	2	16	9.1.1.1984.2	80.6314	0.244749	6.27709	0.130094	7.75452	1133.24	32.56	361.41	20.17	209.23	15.07
29	14.23	14.43	91.358	gi|16329823	phycocyanin a subunit [Synechocystis sp. PCC 6803]	1	auto	0	99	TFDLSPSWYVEALK	-2.02557	1941	971.509	1943.03	972.521	2	15	9.1.1.1985.2	80.7335	0.236954	5.68969	0.153188	6.38955	1425.41	36.51	440.11	22.36	309.89	18.14
29	14.23	14.43	91.358	gi|16329823	phycocyanin a subunit [Synechocystis sp. PCC 6803]	1	auto	0	99	TFDLSPSWYVEALK	0.0110869	1943.04	972.527	1943.03	972.521	2	18	9.1.1.1996.2	81.9592	0.254978	5.79159	0.118905	7.64864	1280.41	34.61	425.41	21.79	216.07	15.46
29	14.23	14.43	91.358	gi|16329823	phycocyanin a subunit [Synechocystis sp. PCC 6803]	1	auto	0	99	TFDLSPSWYVEALK	-2.03753	1940.99	971.503	1943.03	972.521	2	18	9.1.1.1997.2	82.0614	0.229019	5.76549	0.132645	6.79805	1431.07	36.58	427.06	22.07	269.4	16.97
29	14.23	14.43	91.358	gi|16329823	phycocyanin a subunit [Synechocystis sp. PCC 6803]	1	auto	0	99	TFDLSPSWYVEALK	0.0148712	1943.04	972.529	1943.03	972.521	2	19	9.1.1.2006.2	83.0658	0.21125	7.98652	0.113787	9.74914	804.71	27.42	221.51	16	129.95	11.87
29	14.23	14.43	91.358	gi|16329823	phycocyanin a subunit [Synechocystis sp. PCC 6803]	1	auto	0	99	TFDLSPSWYVEALK	-2.01141	1941.02	971.516	1943.03	972.521	2	17	9.1.1.2007.2	83.1679	0.197228	8.64007	0.117263	10.028	736.51	26.23	189.28	14.9	122.57	11.49
29	14.23	14.43	91.358	gi|16329823	phycocyanin a subunit [Synechocystis sp. PCC 6803]	1	auto	0	99	TFDLSPSWYVEALK	0.0214631	1943.05	972.532	1943.03	972.521	2	19	9.1.1.2018.2	84.3936	0.305717	9.68374	0.165559	11.8668	391.68	19.16	156.03	13.04	92.03	9.95
29	14.23	14.43	91.358	gi|16329823	phycocyanin a subunit [Synechocystis sp. PCC 6803]	1	auto	0	99	TFDLSPSWYVEALK	-0.0377421	1942.99	972.503	1943.03	972.521	2	18	9.1.1.2019.2	84.4958	0.30184	10.4321	0.261757	10.3762	343.7	17.94	135.18	12.21	127.68	11.45
29	14.23	14.43	91.358	gi|16329823	phycocyanin a subunit [Synechocystis sp. PCC 6803]	1	auto	0	99	TFDLSPSWYVEALK	0.0176788	1943.05	972.53	1943.03	972.521	2	13	9.1.1.2051.3	88.0875	0.419156	22.9478	0.184695	31.0561	54.25	7.14	29.63	5.57	14.22	4
29	14.23	14.43	91.358	gi|16329823	phycocyanin a subunit [Synechocystis sp. PCC 6803]	1	auto	0	99	TFDLSPSWYVEALK	0.0154815	1943.04	972.529	1943.03	972.521	2	12	9.1.1.2168.2	100.991	0.552107	26.7761			32.86	5.57	23.64	4.9	7.79	3
29	14.23	14.43	91.358	gi|16329823	phycocyanin a subunit [Synechocystis sp. PCC 6803]	1	auto	0	99	TFDLSPSWYVEALK	-0.000509961	1943.03	972.521	1943.03	972.521	2	11	9.1.1.2169.2	101.094	0.370928	24.5889	0.277664	25.9919	52.2	7	25.23	5.2	20.57	4.58
29	14.23	14.43	91.358	gi|16329823	phycocyanin a subunit [Synechocystis sp. PCC 6803]	1	auto	0	99	TFDLSPSWYVEALK	0.0170685	1943.05	972.53	1943.03	972.521	2	12	9.1.1.2198.2	104.311			0.187844	36.6604	34.36	5.66	4	2.45	9.16	3
29	14.23	14.43	91.358	gi|16329823	phycocyanin a subunit [Synechocystis sp. PCC 6803]	0	no quant - weak signal	0	99	TFDLSPSWYVEALK	-1.00138	1942.03	972.021	1943.03	972.521	2	12	9.1.1.2210.2	105.536					20.27	4.36	8.23	3	6.58	2.65
29	14.23	14.43	91.358	gi|16329823	phycocyanin a subunit [Synechocystis sp. PCC 6803]	1	auto	0	99	TFDLSPSWYVEALK	-0.00750976	1943.02	972.518	1943.03	972.521	2	15	10.1.1.1898.2	77.2359	0.2799	6.2184	0.186383	6.94606	1027.39	31.02	374.71	20.37	271.76	17
29	14.23	14.43	91.358	gi|16329823	phycocyanin a subunit [Synechocystis sp. PCC 6803]	1	auto	0	99	TFDLSPSWYVEALK	0.0230083	1943.05	972.533	1943.03	972.521	2	19	10.1.1.1899.3	77.4062	0.222235	9.53355	0.156672	10.2249	540.23	22.47	156.44	13.42	120.12	11.22
29	14.23	14.43	91.358	gi|16329823	phycocyanin a subunit [Synechocystis sp. PCC 6803]	1	auto	0	99	TFDLSPSWYVEALK	-2.03318	1941	971.505	1943.03	972.521	2	16	10.1.1.1900.3	77.5083	0.265712	8.28251	0.15184	9.89413	604.71	23.79	209.37	15.26	130.31	11.83
29	14.23	14.43	91.358	gi|16329823	phycocyanin a subunit [Synechocystis sp. PCC 6803]	1	auto	0	99	TFDLSPSWYVEALK	0.0142191	1943.04	972.529	1943.03	972.521	2	18	10.1.1.1909.3	78.5127	0.272469	7.50244	0.125529	9.91613	718.94	25.94	255.25	16.79	128.08	11.83
29	14.23	14.43	91.358	gi|16329823	phycocyanin a subunit [Synechocystis sp. PCC 6803]	1	auto	0	99	TFDLSPSWYVEALK	-2.03916	1940.99	971.502	1943.03	972.521	2	16	10.1.1.1910.3	78.6148	0.240037	7.77248	0.127887	9.57981	752.74	26.53	235.44	16.31	136.62	12.17
29	14.23	14.43	91.358	gi|16329823	phycocyanin a subunit [Synechocystis sp. PCC 6803]	1	auto	0	99	TFDLSPSWYVEALK	0.0116556	1943.04	972.527	1943.03	972.521	2	18	10.1.1.1919.3	79.6193	0.247578	7.42799	0.138717	8.96342	801.76	27.39	258.65	17.06	157.84	13.08
29	14.23	14.43	91.358	gi|16329823	phycocyanin a subunit [Synechocystis sp. PCC 6803]	1	auto	0	99	TFDLSPSWYVEALK	-2.01902	1941.01	971.512	1943.03	972.521	2	17	10.1.1.1920.3	79.7214	0.234754	7.32394	0.121501	9.16964	865.14	28.44	264.64	17.32	149.18	12.77
29	14.23	14.43	91.358	gi|16329823	phycocyanin a subunit [Synechocystis sp. PCC 6803]	1	auto	0	99	TFDLSPSWYVEALK	0.0220317	1943.05	972.533	1943.03	972.521	2	18	10.1.1.1929.3	80.7259	0.233158	8.20084	0.131258	9.84483	695.13	25.5	211.19	15.49	129.49	11.83
29	14.23	14.43	91.358	gi|16329823	phycocyanin a subunit [Synechocystis sp. PCC 6803]	1	auto	0	99	TFDLSPSWYVEALK	-2.01462	1941.01	971.514	1943.03	972.521	2	16	10.1.1.1930.3	80.828	0.310541	8.43894	0.147291	11.0153	507.95	21.82	205.54	14.93	106.18	10.77
29	14.23	14.43	91.358	gi|16329823	phycocyanin a subunit [Synechocystis sp. PCC 6803]	1	auto	0	99	TFDLSPSWYVEALK	0.0188578	1943.05	972.531	1943.03	972.521	2	15	10.1.1.1943.2	82.224	0.319142	16.2986	0.161385	20.5804	133.34	11.18	55.45	7.75	30.54	5.74
29	14.23	14.43	91.358	gi|16329823	phycocyanin a subunit [Synechocystis sp. PCC 6803]	1	auto	0	99	TFDLSPSWYVEALK	-1.94077	1941.09	971.551	1943.03	972.521	2	15	10.1.1.1944.2	82.3261	0.265793	15.5828	0.169478	17.5858	170.96	12.65	59.21	8.12	41.12	6.56
29	14.23	14.43	91.358	gi|16329823	phycocyanin a subunit [Synechocystis sp. PCC 6803]	1	auto	0	99	TFDLSPSWYVEALK	-0.00189444	1943.03	972.52	1943.03	972.521	2	14	10.1.1.1984.3	86.8033	0.423495	26.9629	0.363231	27.3522	39.36	6.08	21.72	4.8	20.29	4.58
29	14.23	14.43	91.358	gi|16329823	phycocyanin a subunit [Synechocystis sp. PCC 6803]	0	no quant - weak signal	0	99	TFDLSPSWYVEALK	-0.94478	1942.08	972.049	1943.03	972.521	2	12	10.1.1.2149.2	105.019					21.4	4.47	5.7	2.65	15.45	3.87
29	14.23	14.43	91.358	gi|16329823	phycocyanin a subunit [Synechocystis sp. PCC 6803]	1	auto	0	99	TFDLSPSWYVEALK	-0.034976	1942.99	972.504	1943.03	972.521	2	14	10.1.1.2375.2	117.514	0.383242	20.6786	0.428261	18.888	72.41	8.25	36.16	6.24	44.01	6.63
29	14.23	14.43	91.358	gi|16329823	phycocyanin a subunit [Synechocystis sp. PCC 6803]	1	auto	0	99	TFDLSPSWYVEALK	0.0155468	1943.04	972.529	1943.03	972.521	2	16	11.1.1.1903.3	75.9882	0.305336	10.0275	0.185336	11.5987	366.08	18.52	145.65	12.61	96.29	10.05
29	14.23	14.43	91.358	gi|16329823	phycocyanin a subunit [Synechocystis sp. PCC 6803]	1	auto	0	99	TFDLSPSWYVEALK	0.0171337	1943.05	972.53	1943.03	972.521	2	15	11.1.1.1913.3	77.0952	0.296391	8.78904	0.127576	12.0052	486.81	21.35	188.01	14.32	88.14	9.85
29	14.23	14.43	91.358	gi|16329823	phycocyanin a subunit [Synechocystis sp. PCC 6803]	1	auto	0	99	TFDLSPSWYVEALK	-2.03272	1941	971.505	1943.03	972.521	2	15	11.1.1.1914.3	77.1973	0.307323	10.0583	0.18399	11.7449	361.79	18.41	144.88	12.57	94.47	10
29	14.23	14.43	91.358	gi|16329823	phycocyanin a subunit [Synechocystis sp. PCC 6803]	1	auto	0	99	TFDLSPSWYVEALK	0.02751	1943.06	972.535	1943.03	972.521	2	18	11.1.1.1927.2	78.5933	0.303058	13.8226	0.135059	18.8334	193.19	13.45	76.29	9.11	37.03	6.48
29	14.23	14.43	91.358	gi|16329823	phycocyanin a subunit [Synechocystis sp. PCC 6803]	1	auto	0	99	TFDLSPSWYVEALK	-0.0166805	1943.01	972.513	1943.03	972.521	2	17	11.1.1.1928.2	78.6954	0.323079	12.5654	0.223622	13.8527	222.93	14.46	93.85	10.1	70.75	8.66
29	14.23	14.43	91.358	gi|16329823	phycocyanin a subunit [Synechocystis sp. PCC 6803]	1	auto	0	99	TFDLSPSWYVEALK	-0.0215908	1943.01	972.511	1943.03	972.521	2	14	12.1.1.1074.2	65.3416	0.403885	15.6712	0.280477	17.2122	120.26	10.63	63.29	8.19	47.87	7.07
29	14.23	14.43	91.358	gi|16329823	phycocyanin a subunit [Synechocystis sp. PCC 6803]	1	auto	0	99	TFDLSPSWYVEALK	0.0205246	1943.05	972.532	1943.03	972.521	2	19	12.1.1.1083.2	66.3464	0.34519	8.86898	0.256913	9.47808	424.26	19.95	190.83	14.35	154.69	12.73
29	14.23	14.43	91.358	gi|16329823	phycocyanin a subunit [Synechocystis sp. PCC 6803]	1	auto	0	99	TFDLSPSWYVEALK	-0.0237882	1943	972.51	1943.03	972.521	2	16	12.1.1.1084.2	66.4486	0.231543	10.6708	0.195434	10.6075	416.03	19.72	125.52	12	115.39	10.95
29	14.23	14.43	91.358	gi|16329823	phycocyanin a subunit [Synechocystis sp. PCC 6803]	1	auto	0	99	TFDLSPSWYVEALK	0.0299243	1943.06	972.536	1943.03	972.521	2	17	12.1.1.1095.2	67.6756	0.248017	12.2663	0.195878	12.6937	295.01	16.61	95.34	10.39	82.01	9.33
29	14.23	14.43	91.358	gi|16329823	phycocyanin a subunit [Synechocystis sp. PCC 6803]	1	auto	0	99	TFDLSPSWYVEALK	-0.0328216	1943	972.505	1943.03	972.521	2	14	12.1.1.1096.2	67.778	0.317089	10.5997	0.210976	11.8707	317.95	17.26	131.37	11.96	95.2	10.05
29	14.23	14.43	91.358	gi|16329823	phycocyanin a subunit [Synechocystis sp. PCC 6803]	1	auto	0	99	TPLTEAVSTADSQGR	-0.0268251	1675.82	838.919	1675.85	838.932	2	22	29.1.1.1626.2	36.2378	0.312501	8.80986	0.153337	11.3624	464.12	20.86	188.99	14.32	101	10.54
29	14.23	14.43	91.358	gi|16329823	phycocyanin a subunit [Synechocystis sp. PCC 6803]	1	auto	0	99	TPLTEAVSTADSQGR	0.0104054	1675.86	838.937	1675.85	838.932	2	22	29.1.1.1643.2	38.1305	0.229412	8.94407	0.16894	9.4728	595.72	23.6	178.08	14.28	142.83	12.29
29	14.23	14.43	91.358	gi|16329823	phycocyanin a subunit [Synechocystis sp. PCC 6803]	1	auto	0	99	TPLTEAVSTADSQGR	-0.00534127	1675.84	838.93	1675.85	838.932	2	19	29.1.1.1644.2	38.2332	0.224501	9.11034	0.184755	9.13293	587.25	23.43	171.79	14.07	153.98	12.65
29	14.23	14.43	91.358	gi|16329823	phycocyanin a subunit [Synechocystis sp. PCC 6803]	1	auto	0	99	TPLTEAVSTADSQGR	0.0195973	1675.87	838.942	1675.85	838.932	2	20	30.1.1.1564.3	37.7388	0.306368	12.543	0.146824	16.4347	232.66	14.76	92.88	10.05	48.48	7.35
29	14.23	14.43	91.358	gi|16329823	phycocyanin a subunit [Synechocystis sp. PCC 6803]	1	auto	0	99	TPLTEAVSTADSQGR	-0.00127675	1675.85	838.932	1675.85	838.932	2	20	30.1.1.1575.2	38.8964	0.247586	11.6674	0.143206	13.8474	324.94	17.44	104.83	10.86	66.04	8.43
29	14.23	14.43	91.358	gi|16329823	phycocyanin a subunit [Synechocystis sp. PCC 6803]	0	no quant - weak signal	0	99	TPLTEAVSTADSQGR	0.0223278	1531.77	766.892	1531.75	766.881	2	20	30.1.1.1582.2	39.6795					0	0.37	17.08	4	8.54	3
29	14.23	14.43	91.358	gi|16329823	phycocyanin a subunit [Synechocystis sp. PCC 6803]	1	auto	0	99	TPLTEAVSTADSQGR	0.0152028	1675.87	838.94	1675.85	838.932	2	20	30.1.1.1588.2	40.3435	0.212628	12.3667	0.129966	14.2075	333.86	17.66	92.5	10.34	61.58	8.12
29	14.23	14.43	91.358	gi|16329823	phycocyanin a subunit [Synechocystis sp. PCC 6803]	1	auto	0	99	TPLTEAVSTADSQGR	0.00653577	1675.86	838.936	1675.85	838.932	2	22	30.1.1.1598.2	41.45	0.226809	8.15686	0.139802	9.32921	722	25.98	213.38	15.62	143.25	12.33
29	14.23	14.43	91.358	gi|16329823	phycocyanin a subunit [Synechocystis sp. PCC 6803]	1	auto	0	99	TPLTEAVSTADSQGR	0.0109303	1675.86	838.938	1675.85	838.932	2	20	30.1.1.1608.2	42.5566	0.226943	12.6581	0.168606	13.2697	300.56	16.76	88.88	10.1	71.92	8.66
29	14.23	14.43	91.358	gi|16329823	phycocyanin a subunit [Synechocystis sp. PCC 6803]	1	auto	0	99	TPLTEAVSTADSQGR	0.0274818	1819.98	910.997	1819.95	910.983	2	12	1.1.1.1602.2	36.1994	0.257728	33.7228			37.4	5.92	12.56	3.74	6.28	2.65
29	14.23	14.43	91.358	gi|16329823	phycocyanin a subunit [Synechocystis sp. PCC 6803]	1	auto	0	99	TPLTEAVSTADSQGR	-1.03562	1674.81	838.414	1675.85	838.932	2	18	10.1.1.1507.2	33.9758	0.435861	19.5303	0.376848	19.6897	73.37	8.31	41.67	6.63	39.24	6.32
29	14.23	14.43	91.358	gi|16329823	phycocyanin a subunit [Synechocystis sp. PCC 6803]	1	auto	0	99	TPLTEAVSTADSQGR	0.0205527	1675.87	838.942	1675.85	838.932	2	18	10.1.1.1517.3	35.1333	0.406058	14.397	0.242142	16.9141	141.54	11.53	74.89	8.89	48.64	7.21
29	14.23	14.43	91.358	gi|16329823	phycocyanin a subunit [Synechocystis sp. PCC 6803]	1	auto	0	99	TPLTEAVSTADSQGR	0.000410802	1675.85	838.932	1675.85	838.932	2	19	10.1.1.1518.3	35.2354	0.260197	15.2095	0.201517	15.8172	183.78	13.11	62.31	8.37	52.56	7.42
29	14.23	14.43	91.358	gi|16329823	phycocyanin a subunit [Synechocystis sp. PCC 6803]	1	auto	0	99	TPLTEAVSTADSQGR	0.0070027	1675.86	838.936	1675.85	838.932	2	17	10.1.1.1529.2	36.41	0.311793	12.5809	0.23814	13.3191	229.4	14.66	93.2	10.1	77.53	9.06
29	14.23	14.43	91.358	gi|16329823	phycocyanin a subunit [Synechocystis sp. PCC 6803]	1	auto	0	99	TPLTEAVSTADSQGR	-0.00703561	1675.84	838.929	1675.85	838.932	2	17	10.1.1.1530.2	36.5121	0.315664	12.1418	0.21167	13.5856	243.24	15.1	100.05	10.44	73.07	8.83
29	14.23	14.43	91.358	gi|16329823	phycocyanin a subunit [Synechocystis sp. PCC 6803]	1	auto	0	99	TPLTEAVSTADSQGR	0.0255115	1675.88	838.945	1675.85	838.932	2	14	11.1.1.1537.3	35.4432	0.405534	21.5305	0.391763	20.8083	63.85	7.75	33.74	6	35.5	6
29	14.23	14.43	91.358	gi|16329823	phycocyanin a subunit [Synechocystis sp. PCC 6803]	1	auto	0	99	TPLTEAVSTADSQGR	0.024657	1675.87	838.944	1675.85	838.932	2	15	11.1.1.1551.3	36.9938	0.342786	21.2104	0.254578	22.6015	74.62	8.37	33.33	6	26.96	5.29
29	14.23	14.43	91.358	gi|16329823	phycocyanin a subunit [Synechocystis sp. PCC 6803]	1	auto	0	99	TPLTEAVSTADSQGR	0.0355215	1675.89	838.95	1675.85	838.932	2	14	11.1.1.1552.3	37.096	0.353946	21.5304	0.447839	18.7138	71.4	8.19	32.93	6	45.38	6.71
29	14.23	14.43	91.358	gi|16329823	phycocyanin a subunit [Synechocystis sp. PCC 6803]	1	auto	0	99	TPLTEAVSTADSQGR	0.0431379	1820	911.005	1819.95	910.983	2	11	14.1.1.590.3	14.313	0.318974	24.4	0.209947	27.5091	59.74	7.48	24.83	5.2	17.8	4.36
[truncated: 9,808 more rows]

## Sheet: Protein Pilot protein list
N	Unused	Total	%Cov	Accession	Name	Species	115:114	PVal 115:114	EF 115:114	116:114	PVal 116:114	EF 116:114
[truncated: 209 more rows]

[truncated: 2 more sheets: Spectrum Mill peptide list, Spectrum Mill protein list]
